# Supplementary material for: Lack of redundancy between electrophysiological measures of long-range neuronal communication
Source: BMC Biol. 2021 Feb 8;19:24. doi: 10.1186/s12915-021-00950-4 (PMC7871592; doi:10.1186/s12915-021-00950-4)
Supplement: Supplementary file 1 — Additional file 1: Contains four tables, Table S1-S4, that state the results of pairwise Spearman correlations between all metrics analysed in this study for a given connection. The first number in each cell states Spearman’s rho, the second number its p-value. Significant correlations are highlighted in green. See the ‘Info’ sheet of the file for further information, including n-numbers. Table S1. Correlations of connectivity metrics along the PFC-dHC connection, corresponding to main Figure 5a. Table S2. Correlations of connectivity metrics along the PFC-vHC connection, corresponding to main Figure 5b. Table S3. Correlations of connectivity metrics along the vHC-dHC connection, corresponding to main Figure 6a. Table S4. Average correlations of connectivity metrics along all three connections, corresponding to main Figure 6b. Each cell lists the average Spearman’s rho, followed by an indicator of a significant correlation in all three connections (0) or lack of it (1). [file 12915_2021_950_MOESM1_ESM.xlsx]

## Sheet: Info
		Spearman's correlations between all assessed coupling metrics in 4 frequency bands
		first number is Spearman's rho correlation coefficient
		second number is p-value
		Correlations with p-values < 0.01 are highlighted in green
		P-values < 0.0001 are stated as 0
		only data from wildtype controls is stated
			n
		PFC_dHC	12
		PFC_vHC	21
		vHC-dHC	9

## Sheet: S1_PFC_dHC
Row	delta Coh	theta p Coh	theta m Coh	beta Coh	gamma Coh	delta wPLI	theta p wPLI	theta m wPLI	beta wPLI	gamma wPLI	delta PPC	theta p PPC	theta m PPC	beta PPC	gamma PPC	delta PLV	theta p PLV	theta m PLV	beta PLV	gamma PLV	MRL PFC - theta dHC	PAC gamma dHC - theta PFC	PAC gamma PFC - theta dHC	delta GC PFC -> dHC	theta GC PFC -> dHC	beta GC PFC -> dHC	gamma GC PFC -> dHC	delta GC dHC -> PFC	theta GC dHC -> PFC	beta GC dHC -> PFC	gamma GC dHC -> PFC	delta np GC PFC -> dHC	theta np GC PFC -> dHC	beta np GC PFC -> dHC	gamma np GC PFC -> dHC	delta np GC dHC -> PFC	theta np GC dHC -> PFC	beta np GC dHC -> PFC	gamma np GC dHC -> PFC	delta dtf PFC -> dHC	theta dtf PFC -> dHC	beta dtf PFC -> dHC	gamma dtf PFC -> dHC	delta dtf dHC -> PFC	theta dtf dHC -> PFC	beta dtf dHC -> PFC	gamma dtf dHC -> PFC	delta pdc PFC -> dHC	theta pdc PFC -> dHC
delta Coh	1, 1	0.48, 0.1182	0.11, 0.7292	-0.45, 0.1446	-0.45, 0.1377	-0.29, 0.3541	-0.09, 0.7787	0.06, 0.8629	0.39, 0.2081	0, 1	0.85, 0.0004	-0.23, 0.4705	0.03, 0.9141	-0.35, 0.2652	-0.32, 0.3079	0.85, 0.0004	-0.23, 0.4705	0.13, 0.6967	-0.29, 0.3663	-0.32, 0.3079	-0.3, 0.3423	0.34, 0.2756	0.9, 0.0001	0.4, 0.1993	0.64, 0.0261	0.37, 0.2356	0.36, 0.2453	0.49, 0.1063	0.59, 0.0415	-0.14, 0.6646	-0.52, 0.08	0.4, 0.1993	0.64, 0.0261	0.37, 0.2356	0.36, 0.2453	0.49, 0.1063	0.59, 0.0415	-0.14, 0.6646	-0.52, 0.08	0.19, 0.5567	-0.22, 0.4845	0.56, 0.0586	0.24, 0.4568	0.04, 0.897	0.52, 0.0849	-0.1, 0.7456	0.15, 0.6331	0.19, 0.5567	-0.22, 0.4845
theta p Coh	0.48, 0.1182	1, 1	0.8, 0.0016	0.09, 0.7787	0.03, 0.9141	-0.08, 0.8122	0.2, 0.5273	0.24, 0.4433	0.78, 0.003	0.35, 0.2652	0.58, 0.0479	0.3, 0.3423	0.53, 0.0754	0.08, 0.7954	0, 1	0.58, 0.0479	0.3, 0.3423	0.6, 0.0386	0.11, 0.7292	0, 1	0.36, 0.2551	0.29, 0.3541	0.34, 0.2861	0.32, 0.3079	0.17, 0.6021	0.11, 0.7292	0.22, 0.4986	0.42, 0.1745	0.85, 0.0005	0.48, 0.1121	-0.02, 0.9484	0.32, 0.3079	0.17, 0.6021	0.11, 0.7292	0.22, 0.4986	0.42, 0.1745	0.85, 0.0005	0.48, 0.1121	-0.02, 0.9484	0.29, 0.3541	0.21, 0.5128	0.73, 0.0074	0.57, 0.0548	-0.09, 0.7787	0.76, 0.004	0.48, 0.1121	0.23, 0.4705	0.29, 0.3541	0.21, 0.5128
theta m Coh	0.11, 0.7292	0.8, 0.0016	1, 1	0.35, 0.2652	0.24, 0.4568	0.06, 0.8629	0.09, 0.7787	0.1, 0.7456	0.51, 0.0899	0.18, 0.5717	0.19, 0.5567	0.13, 0.6806	0.53, 0.0754	0.26, 0.4168	0.07, 0.829	0.19, 0.5567	0.13, 0.6806	0.53, 0.0754	0.27, 0.3911	0.07, 0.829	0.43, 0.1667	-0.25, 0.4299	-0.11, 0.7292	-0.03, 0.9312	-0.11, 0.7292	0.08, 0.7954	0.19, 0.5567	0.28, 0.3786	0.72, 0.0082	0.85, 0.0004	0.39, 0.2081	-0.03, 0.9312	-0.11, 0.7292	0.08, 0.7954	0.19, 0.5567	0.28, 0.3786	0.72, 0.0082	0.85, 0.0004	0.39, 0.2081	0.02, 0.9484	0.25, 0.4299	0.38, 0.2262	0.25, 0.4299	0.04, 0.897	0.67, 0.0168	0.85, 0.0005	0.07, 0.829	0.02, 0.9484	0.25, 0.4299
beta Coh	-0.45, 0.1446	0.09, 0.7787	0.35, 0.2652	1, 1	0.9, 0.0001	-0.06, 0.8629	0.38, 0.2262	0.41, 0.1826	0.18, 0.5717	0.34, 0.2861	-0.5, 0.1006	0.55, 0.0625	0.52, 0.08	0.92, 0	0.8, 0.0016	-0.5, 0.1006	0.55, 0.0625	0.41, 0.1826	0.91, 0	0.8, 0.0016	-0.15, 0.6331	-0.35, 0.2652	-0.34, 0.2756	0.17, 0.5868	-0.38, 0.217	-0.38, 0.217	-0.29, 0.3663	-0.31, 0.3191	0.17, 0.6021	0.48, 0.1182	0.41, 0.1908	0.17, 0.5868	-0.38, 0.217	-0.38, 0.217	-0.29, 0.3663	-0.31, 0.3191	0.17, 0.6021	0.48, 0.1182	0.41, 0.1908	0.45, 0.1446	0.73, 0.0065	0.01, 0.9656	0.04, 0.897	-0.17, 0.6021	-0.04, 0.897	0.43, 0.1591	-0.03, 0.9141	0.45, 0.1446	0.73, 0.0065
gamma Coh	-0.45, 0.1377	0.03, 0.9141	0.24, 0.4568	0.9, 0.0001	1, 1	-0.08, 0.7954	0.45, 0.1377	0.37, 0.2356	0.2, 0.5273	0.52, 0.0849	-0.41, 0.1908	0.5, 0.1006	0.32, 0.3079	0.78, 0.003	0.93, 0	-0.41, 0.1908	0.5, 0.1006	0.23, 0.4705	0.74, 0.0058	0.93, 0	-0.17, 0.5868	-0.41, 0.1908	-0.26, 0.4168	0.24, 0.4568	-0.56, 0.0586	-0.55, 0.0666	-0.38, 0.217	-0.49, 0.1063	0.06, 0.8459	0.42, 0.1745	0.52, 0.08	0.24, 0.4568	-0.56, 0.0586	-0.55, 0.0666	-0.38, 0.217	-0.49, 0.1063	0.06, 0.8459	0.42, 0.1745	0.52, 0.08	0.44, 0.1517	0.59, 0.0446	-0.17, 0.6021	0.15, 0.6331	-0.17, 0.6021	-0.1, 0.7621	0.37, 0.2356	0.19, 0.5567	0.44, 0.1517	0.59, 0.0446
delta wPLI	-0.29, 0.3541	-0.08, 0.8122	0.06, 0.8629	-0.06, 0.8629	-0.08, 0.7954	1, 1	0.43, 0.1591	0.36, 0.2453	0.03, 0.9141	0.21, 0.5128	0.06, 0.8629	-0.05, 0.8799	0.42, 0.1745	0.13, 0.6967	-0.07, 0.829	0.06, 0.8629	-0.05, 0.8799	0.41, 0.1908	0.12, 0.7129	-0.07, 0.829	0.24, 0.4433	-0.14, 0.6646	-0.37, 0.2356	0.23, 0.4705	-0.3, 0.3423	-0.34, 0.2756	-0.55, 0.0666	-0.35, 0.2652	-0.09, 0.7787	0.01, 0.9828	0.05, 0.8799	0.23, 0.4705	-0.3, 0.3423	-0.34, 0.2756	-0.55, 0.0666	-0.35, 0.2652	-0.09, 0.7787	0.01, 0.9828	0.05, 0.8799	0.06, 0.8459	0.22, 0.4845	0.04, 0.897	0.15, 0.6488	-0.37, 0.2356	-0.13, 0.6806	0.06, 0.8459	0.26, 0.4168	0.06, 0.8459	0.22, 0.4845
theta p wPLI	-0.09, 0.7787	0.2, 0.5273	0.09, 0.7787	0.38, 0.2262	0.45, 0.1377	0.43, 0.1591	1, 1	0.92, 0	0.68, 0.0153	0.88, 0.0002	0.04, 0.897	0.5, 0.0952	0.55, 0.0666	0.43, 0.1667	0.48, 0.1121	0.04, 0.897	0.5, 0.0952	0.53, 0.0754	0.41, 0.1908	0.48, 0.1121	0.08, 0.8122	0.03, 0.9141	0, 1	0.74, 0.0058	-0.5, 0.1006	-0.8, 0.0016	-0.69, 0.0139	-0.64, 0.024	0.05, 0.8799	-0.15, 0.6331	-0.16, 0.6175	0.74, 0.0058	-0.5, 0.1006	-0.8, 0.0016	-0.69, 0.0139	-0.64, 0.024	0.05, 0.8799	-0.15, 0.6331	-0.16, 0.6175	0.72, 0.0082	0.75, 0.0051	0.36, 0.2453	0.74, 0.0058	-0.78, 0.0026	-0.24, 0.4568	-0.16, 0.6175	0.73, 0.0074	0.72, 0.0082	0.75, 0.0051
theta m wPLI	0.06, 0.8629	0.24, 0.4433	0.1, 0.7456	0.41, 0.1826	0.37, 0.2356	0.36, 0.2453	0.92, 0	1, 1	0.71, 0.0102	0.81, 0.0014	0.11, 0.7292	0.57, 0.0513	0.69, 0.0126	0.48, 0.1121	0.42, 0.1745	0.11, 0.7292	0.57, 0.0513	0.69, 0.0139	0.5, 0.0952	0.42, 0.1745	-0.06, 0.8629	0.1, 0.7621	0.07, 0.829	0.84, 0.0006	-0.28, 0.3786	-0.68, 0.0153	-0.6, 0.0386	-0.5, 0.0952	0.17, 0.6021	-0.2, 0.5419	-0.34, 0.2861	0.84, 0.0006	-0.28, 0.3786	-0.68, 0.0153	-0.6, 0.0386	-0.5, 0.0952	0.17, 0.6021	-0.2, 0.5419	-0.34, 0.2861	0.85, 0.0005	0.87, 0.0002	0.57, 0.0548	0.71, 0.0092	-0.84, 0.0006	-0.18, 0.5717	-0.17, 0.6021	0.66, 0.0185	0.85, 0.0005	0.87, 0.0002
beta wPLI	0.39, 0.2081	0.78, 0.003	0.51, 0.0899	0.18, 0.5717	0.2, 0.5273	0.03, 0.9141	0.68, 0.0153	0.71, 0.0102	1, 1	0.78, 0.0026	0.47, 0.1245	0.43, 0.1591	0.55, 0.0666	0.14, 0.6646	0.18, 0.5717	0.47, 0.1245	0.43, 0.1591	0.6, 0.0386	0.16, 0.6175	0.18, 0.5717	0.3, 0.3423	0.27, 0.4038	0.32, 0.3079	0.69, 0.0126	-0.18, 0.5717	-0.45, 0.1446	-0.27, 0.4038	-0.13, 0.6806	0.52, 0.0849	0.08, 0.7954	-0.24, 0.4568	0.69, 0.0126	-0.18, 0.5717	-0.45, 0.1446	-0.27, 0.4038	-0.13, 0.6806	0.52, 0.0849	0.08, 0.7954	-0.24, 0.4568	0.67, 0.0168	0.57, 0.0548	0.74, 0.0058	0.88, 0.0002	-0.62, 0.0332	0.25, 0.4299	0.08, 0.8122	0.7, 0.0114	0.67, 0.0168	0.57, 0.0548
gamma wPLI	0, 1	0.35, 0.2652	0.18, 0.5717	0.34, 0.2861	0.52, 0.0849	0.21, 0.5128	0.88, 0.0002	0.81, 0.0014	0.78, 0.0026	1, 1	0.17, 0.5868	0.57, 0.0548	0.47, 0.1245	0.27, 0.3911	0.55, 0.0625	0.17, 0.5868	0.57, 0.0548	0.5, 0.1006	0.27, 0.4038	0.55, 0.0625	0.17, 0.6021	0.06, 0.8629	0.05, 0.8799	0.76, 0.004	-0.5, 0.0952	-0.78, 0.003	-0.55, 0.0666	-0.55, 0.0666	0.15, 0.6488	-0.05, 0.8799	-0.03, 0.9312	0.76, 0.004	-0.5, 0.0952	-0.78, 0.003	-0.55, 0.0666	-0.55, 0.0666	0.15, 0.6488	-0.05, 0.8799	-0.03, 0.9312	0.78, 0.0026	0.66, 0.0185	0.41, 0.1908	0.89, 0.0001	-0.73, 0.0065	-0.13, 0.6806	-0.04, 0.897	0.84, 0.0006	0.78, 0.0026	0.66, 0.0185
delta PPC	0.85, 0.0004	0.58, 0.0479	0.19, 0.5567	-0.5, 0.1006	-0.41, 0.1908	0.06, 0.8629	0.04, 0.897	0.11, 0.7292	0.47, 0.1245	0.17, 0.5868	1, 1	-0.17, 0.5868	0.15, 0.6488	-0.36, 0.2453	-0.25, 0.4299	1, 0	-0.17, 0.5868	0.27, 0.4038	-0.31, 0.3306	-0.25, 0.4299	-0.12, 0.7129	0.37, 0.2356	0.78, 0.003	0.52, 0.0849	0.46, 0.1309	0.24, 0.4568	0.17, 0.6021	0.38, 0.217	0.61, 0.0358	-0.06, 0.8629	-0.34, 0.2756	0.52, 0.0849	0.46, 0.1309	0.24, 0.4568	0.17, 0.6021	0.38, 0.217	0.61, 0.0358	-0.06, 0.8629	-0.34, 0.2756	0.22, 0.4986	-0.22, 0.4986	0.57, 0.0548	0.39, 0.2081	-0.01, 0.9656	0.59, 0.0446	0.01, 0.9828	0.34, 0.2756	0.22, 0.4986	-0.22, 0.4986
theta p PPC	-0.23, 0.4705	0.3, 0.3423	0.13, 0.6806	0.55, 0.0625	0.5, 0.1006	-0.05, 0.8799	0.5, 0.0952	0.57, 0.0513	0.43, 0.1591	0.57, 0.0548	-0.17, 0.5868	1, 1	0.64, 0.024	0.57, 0.0513	0.56, 0.0586	-0.17, 0.5868	1, 0	0.65, 0.022	0.58, 0.0479	0.56, 0.0586	0.07, 0.829	0.41, 0.1908	-0.16, 0.6175	0.45, 0.1377	-0.02, 0.9484	-0.29, 0.3663	-0.13, 0.6806	-0.05, 0.8799	0.24, 0.4433	0, 1	-0.13, 0.6967	0.45, 0.1377	-0.02, 0.9484	-0.29, 0.3663	-0.13, 0.6806	-0.05, 0.8799	0.24, 0.4433	0, 1	-0.13, 0.6967	0.7, 0.0114	0.69, 0.0139	0.5, 0.1006	0.55, 0.0666	-0.45, 0.1446	0.06, 0.8629	0.01, 0.9656	0.13, 0.6967	0.7, 0.0114	0.69, 0.0139
theta m PPC	0.03, 0.9141	0.53, 0.0754	0.53, 0.0754	0.52, 0.08	0.32, 0.3079	0.42, 0.1745	0.55, 0.0666	0.69, 0.0126	0.55, 0.0666	0.47, 0.1245	0.15, 0.6488	0.64, 0.024	1, 1	0.66, 0.0185	0.34, 0.2756	0.15, 0.6488	0.64, 0.024	0.99, 0	0.71, 0.0102	0.34, 0.2756	0.06, 0.8629	0.12, 0.7129	-0.09, 0.7787	0.57, 0.0548	0.06, 0.8459	-0.2, 0.5273	-0.22, 0.4845	0.05, 0.8799	0.62, 0.0307	0.33, 0.2969	-0.11, 0.7292	0.57, 0.0548	0.06, 0.8459	-0.2, 0.5273	-0.22, 0.4845	0.05, 0.8799	0.62, 0.0307	0.33, 0.2969	-0.11, 0.7292	0.65, 0.022	0.74, 0.0058	0.69, 0.0139	0.46, 0.1309	-0.48, 0.1121	0.36, 0.2551	0.38, 0.2262	0.15, 0.6488	0.65, 0.022	0.74, 0.0058
beta PPC	-0.35, 0.2652	0.08, 0.7954	0.26, 0.4168	0.92, 0	0.78, 0.003	0.13, 0.6967	0.43, 0.1667	0.48, 0.1121	0.14, 0.6646	0.27, 0.3911	-0.36, 0.2453	0.57, 0.0513	0.66, 0.0185	1, 1	0.75, 0.0051	-0.36, 0.2453	0.57, 0.0513	0.55, 0.0625	0.99, 0	0.75, 0.0051	-0.31, 0.3306	-0.18, 0.5717	-0.21, 0.5128	0.3, 0.3423	-0.17, 0.5868	-0.31, 0.3306	-0.34, 0.2861	-0.23, 0.4705	0.27, 0.4038	0.36, 0.2453	0.2, 0.5273	0.3, 0.3423	-0.17, 0.5868	-0.31, 0.3306	-0.34, 0.2861	-0.23, 0.4705	0.27, 0.4038	0.36, 0.2453	0.2, 0.5273	0.5, 0.1006	0.71, 0.0092	0.11, 0.7292	0, 1	-0.2, 0.5419	0.06, 0.8629	0.34, 0.2861	-0.13, 0.6806	0.5, 0.1006	0.71, 0.0092
gamma PPC	-0.32, 0.3079	0, 1	0.07, 0.829	0.8, 0.0016	0.93, 0	-0.07, 0.829	0.48, 0.1121	0.42, 0.1745	0.18, 0.5717	0.55, 0.0625	-0.25, 0.4299	0.56, 0.0586	0.34, 0.2756	0.75, 0.0051	1, 1	-0.25, 0.4299	0.56, 0.0586	0.28, 0.3786	0.72, 0.0082	1, 0	-0.32, 0.3079	-0.23, 0.4705	-0.09, 0.7787	0.41, 0.1908	-0.38, 0.2262	-0.45, 0.1377	-0.29, 0.3541	-0.39, 0.2081	0.1, 0.7456	0.27, 0.3911	0.43, 0.1591	0.41, 0.1908	-0.38, 0.2262	-0.45, 0.1377	-0.29, 0.3541	-0.39, 0.2081	0.1, 0.7456	0.27, 0.3911	0.43, 0.1591	0.58, 0.0479	0.56, 0.0586	-0.04, 0.897	0.23, 0.4705	-0.12, 0.7129	-0.08, 0.8122	0.25, 0.4299	0.19, 0.5567	0.58, 0.0479	0.56, 0.0586
delta PLV	0.85, 0.0004	0.58, 0.0479	0.19, 0.5567	-0.5, 0.1006	-0.41, 0.1908	0.06, 0.8629	0.04, 0.897	0.11, 0.7292	0.47, 0.1245	0.17, 0.5868	1, 0	-0.17, 0.5868	0.15, 0.6488	-0.36, 0.2453	-0.25, 0.4299	1, 1	-0.17, 0.5868	0.27, 0.4038	-0.31, 0.3306	-0.25, 0.4299	-0.12, 0.7129	0.37, 0.2356	0.78, 0.003	0.52, 0.0849	0.46, 0.1309	0.24, 0.4568	0.17, 0.6021	0.38, 0.217	0.61, 0.0358	-0.06, 0.8629	-0.34, 0.2756	0.52, 0.0849	0.46, 0.1309	0.24, 0.4568	0.17, 0.6021	0.38, 0.217	0.61, 0.0358	-0.06, 0.8629	-0.34, 0.2756	0.22, 0.4986	-0.22, 0.4986	0.57, 0.0548	0.39, 0.2081	-0.01, 0.9656	0.59, 0.0446	0.01, 0.9828	0.34, 0.2756	0.22, 0.4986	-0.22, 0.4986
theta p PLV	-0.23, 0.4705	0.3, 0.3423	0.13, 0.6806	0.55, 0.0625	0.5, 0.1006	-0.05, 0.8799	0.5, 0.0952	0.57, 0.0513	0.43, 0.1591	0.57, 0.0548	-0.17, 0.5868	1, 0	0.64, 0.024	0.57, 0.0513	0.56, 0.0586	-0.17, 0.5868	1, 1	0.65, 0.022	0.58, 0.0479	0.56, 0.0586	0.07, 0.829	0.41, 0.1908	-0.16, 0.6175	0.45, 0.1377	-0.02, 0.9484	-0.29, 0.3663	-0.13, 0.6806	-0.05, 0.8799	0.24, 0.4433	0, 1	-0.13, 0.6967	0.45, 0.1377	-0.02, 0.9484	-0.29, 0.3663	-0.13, 0.6806	-0.05, 0.8799	0.24, 0.4433	0, 1	-0.13, 0.6967	0.7, 0.0114	0.69, 0.0139	0.5, 0.1006	0.55, 0.0666	-0.45, 0.1446	0.06, 0.8629	0.01, 0.9656	0.13, 0.6967	0.7, 0.0114	0.69, 0.0139
theta m PLV	0.13, 0.6967	0.6, 0.0386	0.53, 0.0754	0.41, 0.1826	0.23, 0.4705	0.41, 0.1908	0.53, 0.0754	0.69, 0.0139	0.6, 0.0386	0.5, 0.1006	0.27, 0.4038	0.65, 0.022	0.99, 0	0.55, 0.0625	0.28, 0.3786	0.27, 0.4038	0.65, 0.022	1, 1	0.6, 0.0386	0.28, 0.3786	0.1, 0.7621	0.21, 0.5128	-0.02, 0.9484	0.61, 0.0358	0.13, 0.6967	-0.15, 0.6331	-0.16, 0.6175	0.12, 0.7129	0.66, 0.0185	0.29, 0.3663	-0.16, 0.6175	0.61, 0.0358	0.13, 0.6967	-0.15, 0.6331	-0.16, 0.6175	0.12, 0.7129	0.66, 0.0185	0.29, 0.3663	-0.16, 0.6175	0.66, 0.0185	0.69, 0.0126	0.77, 0.0034	0.55, 0.0666	-0.48, 0.1121	0.41, 0.1826	0.35, 0.2652	0.2, 0.5273	0.66, 0.0185	0.69, 0.0126
beta PLV	-0.29, 0.3663	0.11, 0.7292	0.27, 0.3911	0.91, 0	0.74, 0.0058	0.12, 0.7129	0.41, 0.1908	0.5, 0.0952	0.16, 0.6175	0.27, 0.4038	-0.31, 0.3306	0.58, 0.0479	0.71, 0.0102	0.99, 0	0.72, 0.0082	-0.31, 0.3306	0.58, 0.0479	0.6, 0.0386	1, 1	0.72, 0.0082	-0.34, 0.2756	-0.17, 0.6021	-0.17, 0.5868	0.34, 0.2756	-0.11, 0.7292	-0.27, 0.3911	-0.31, 0.3191	-0.19, 0.5567	0.31, 0.3191	0.36, 0.2551	0.15, 0.6331	0.34, 0.2756	-0.11, 0.7292	-0.27, 0.3911	-0.31, 0.3191	-0.19, 0.5567	0.31, 0.3191	0.36, 0.2551	0.15, 0.6331	0.53, 0.0754	0.73, 0.0065	0.17, 0.5868	0.01, 0.9828	-0.22, 0.4986	0.09, 0.7787	0.34, 0.2756	-0.13, 0.6967	0.53, 0.0754	0.73, 0.0065
gamma PLV	-0.32, 0.3079	0, 1	0.07, 0.829	0.8, 0.0016	0.93, 0	-0.07, 0.829	0.48, 0.1121	0.42, 0.1745	0.18, 0.5717	0.55, 0.0625	-0.25, 0.4299	0.56, 0.0586	0.34, 0.2756	0.75, 0.0051	1, 0	-0.25, 0.4299	0.56, 0.0586	0.28, 0.3786	0.72, 0.0082	1, 1	-0.32, 0.3079	-0.23, 0.4705	-0.09, 0.7787	0.41, 0.1908	-0.38, 0.2262	-0.45, 0.1377	-0.29, 0.3541	-0.39, 0.2081	0.1, 0.7456	0.27, 0.3911	0.43, 0.1591	0.41, 0.1908	-0.38, 0.2262	-0.45, 0.1377	-0.29, 0.3541	-0.39, 0.2081	0.1, 0.7456	0.27, 0.3911	0.43, 0.1591	0.58, 0.0479	0.56, 0.0586	-0.04, 0.897	0.23, 0.4705	-0.12, 0.7129	-0.08, 0.8122	0.25, 0.4299	0.19, 0.5567	0.58, 0.0479	0.56, 0.0586
MRL PFC - theta dHC	-0.3, 0.3423	0.36, 0.2551	0.43, 0.1667	-0.15, 0.6331	-0.17, 0.5868	0.24, 0.4433	0.08, 0.8122	-0.06, 0.8629	0.3, 0.3423	0.17, 0.6021	-0.12, 0.7129	0.07, 0.829	0.06, 0.8629	-0.31, 0.3306	-0.32, 0.3079	-0.12, 0.7129	0.07, 0.829	0.1, 0.7621	-0.34, 0.2756	-0.32, 0.3079	1, 1	0.1, 0.7456	-0.5, 0.0952	-0.28, 0.3786	-0.4, 0.1993	-0.15, 0.6331	-0.01, 0.9828	0.01, 0.9828	-0.06, 0.8459	0.23, 0.4705	0.23, 0.4705	-0.28, 0.3786	-0.4, 0.1993	-0.15, 0.6331	-0.01, 0.9828	0.01, 0.9828	-0.06, 0.8459	0.23, 0.4705	0.23, 0.4705	-0.19, 0.5567	0.01, 0.9828	0.14, 0.6646	0.38, 0.2262	-0.16, 0.6175	-0.02, 0.9484	0.2, 0.5273	0.18, 0.5717	-0.19, 0.5567	0.01, 0.9828
PAC gamma dHC - theta PFC	0.34, 0.2756	0.29, 0.3541	-0.25, 0.4299	-0.35, 0.2652	-0.41, 0.1908	-0.14, 0.6646	0.03, 0.9141	0.1, 0.7621	0.27, 0.4038	0.06, 0.8629	0.37, 0.2356	0.41, 0.1908	0.12, 0.7129	-0.18, 0.5717	-0.23, 0.4705	0.37, 0.2356	0.41, 0.1908	0.21, 0.5128	-0.17, 0.6021	-0.23, 0.4705	0.1, 0.7456	1, 1	0.42, 0.1745	0.31, 0.3306	0.54, 0.0709	0.2, 0.5419	0.15, 0.6331	0.41, 0.1908	0.18, 0.5717	-0.51, 0.0899	-0.65, 0.022	0.31, 0.3306	0.54, 0.0709	0.2, 0.5419	0.15, 0.6331	0.41, 0.1908	0.18, 0.5717	-0.51, 0.0899	-0.65, 0.022	0.31, 0.3306	-0.06, 0.8459	0.57, 0.0513	0.36, 0.2453	-0.15, 0.6488	0.16, 0.6175	-0.51, 0.0899	-0.08, 0.7954	0.31, 0.3306	-0.06, 0.8459
PAC gamma PFC - theta dHC	0.9, 0.0001	0.34, 0.2861	-0.11, 0.7292	-0.34, 0.2756	-0.26, 0.4168	-0.37, 0.2356	0, 1	0.07, 0.829	0.32, 0.3079	0.05, 0.8799	0.78, 0.003	-0.16, 0.6175	-0.09, 0.7787	-0.21, 0.5128	-0.09, 0.7787	0.78, 0.003	-0.16, 0.6175	-0.02, 0.9484	-0.17, 0.5868	-0.09, 0.7787	-0.5, 0.0952	0.42, 0.1745	1, 1	0.47, 0.1245	0.56, 0.0586	0.24, 0.4433	0.21, 0.5128	0.32, 0.3079	0.45, 0.1377	-0.28, 0.3786	-0.51, 0.0899	0.47, 0.1245	0.56, 0.0586	0.24, 0.4433	0.21, 0.5128	0.32, 0.3079	0.45, 0.1377	-0.28, 0.3786	-0.51, 0.0899	0.24, 0.4433	-0.23, 0.4705	0.39, 0.2081	0.18, 0.5717	0.08, 0.7954	0.41, 0.1908	-0.28, 0.3786	0.15, 0.6488	0.24, 0.4433	-0.23, 0.4705
delta GC PFC -> dHC	0.4, 0.1993	0.32, 0.3079	-0.03, 0.9312	0.17, 0.5868	0.24, 0.4568	0.23, 0.4705	0.74, 0.0058	0.84, 0.0006	0.69, 0.0126	0.76, 0.004	0.52, 0.0849	0.45, 0.1377	0.57, 0.0548	0.3, 0.3423	0.41, 0.1908	0.52, 0.0849	0.45, 0.1377	0.61, 0.0358	0.34, 0.2756	0.41, 0.1908	-0.28, 0.3786	0.31, 0.3306	0.47, 0.1245	1, 1	0.01, 0.9828	-0.49, 0.1063	-0.47, 0.1245	-0.29, 0.3663	0.34, 0.2861	-0.29, 0.3663	-0.42, 0.1745	1, 0	0.01, 0.9828	-0.49, 0.1063	-0.47, 0.1245	-0.29, 0.3663	0.34, 0.2861	-0.29, 0.3663	-0.42, 0.1745	0.9, 0.0001	0.6, 0.0386	0.64, 0.0261	0.71, 0.0092	-0.66, 0.0185	0.02, 0.9484	-0.24, 0.4568	0.66, 0.0202	0.9, 0.0001	0.6, 0.0386
theta GC PFC -> dHC	0.64, 0.0261	0.17, 0.6021	-0.11, 0.7292	-0.38, 0.217	-0.56, 0.0586	-0.3, 0.3423	-0.5, 0.1006	-0.28, 0.3786	-0.18, 0.5717	-0.5, 0.0952	0.46, 0.1309	-0.02, 0.9484	0.06, 0.8459	-0.17, 0.5868	-0.38, 0.2262	0.46, 0.1309	-0.02, 0.9484	0.13, 0.6967	-0.11, 0.7292	-0.38, 0.2262	-0.4, 0.1993	0.54, 0.0709	0.56, 0.0586	0.01, 0.9828	1, 1	0.8, 0.0016	0.66, 0.0202	0.84, 0.0006	0.47, 0.1245	-0.16, 0.6175	-0.52, 0.0849	0.01, 0.9828	1, 0	0.8, 0.0016	0.66, 0.0202	0.84, 0.0006	0.47, 0.1245	-0.16, 0.6175	-0.52, 0.0849	-0.06, 0.8629	-0.36, 0.2453	0.41, 0.1908	-0.23, 0.4705	0.37, 0.2356	0.54, 0.0709	-0.1, 0.7456	-0.54, 0.0709	-0.06, 0.8629	-0.36, 0.2453
beta GC PFC -> dHC	0.37, 0.2356	0.11, 0.7292	0.08, 0.7954	-0.38, 0.217	-0.55, 0.0666	-0.34, 0.2756	-0.8, 0.0016	-0.68, 0.0153	-0.45, 0.1446	-0.78, 0.003	0.24, 0.4568	-0.29, 0.3663	-0.2, 0.5273	-0.31, 0.3306	-0.45, 0.1377	0.24, 0.4568	-0.29, 0.3663	-0.15, 0.6331	-0.27, 0.3911	-0.45, 0.1377	-0.15, 0.6331	0.2, 0.5419	0.24, 0.4433	-0.49, 0.1063	0.8, 0.0016	1, 1	0.9, 0.0001	0.92, 0	0.34, 0.2756	0.2, 0.5419	-0.02, 0.9484	-0.49, 0.1063	0.8, 0.0016	1, 0	0.9, 0.0001	0.92, 0	0.34, 0.2756	0.2, 0.5419	-0.02, 0.9484	-0.52, 0.08	-0.61, 0.0358	0.07, 0.829	-0.51, 0.0899	0.78, 0.0026	0.59, 0.0446	0.24, 0.4568	-0.72, 0.0082	-0.52, 0.08	-0.61, 0.0358
gamma GC PFC -> dHC	0.36, 0.2453	0.22, 0.4986	0.19, 0.5567	-0.29, 0.3663	-0.38, 0.217	-0.55, 0.0666	-0.69, 0.0139	-0.6, 0.0386	-0.27, 0.4038	-0.55, 0.0666	0.17, 0.6021	-0.13, 0.6806	-0.22, 0.4845	-0.34, 0.2861	-0.29, 0.3541	0.17, 0.6021	-0.13, 0.6806	-0.16, 0.6175	-0.31, 0.3191	-0.29, 0.3541	-0.01, 0.9828	0.15, 0.6331	0.21, 0.5128	-0.47, 0.1245	0.66, 0.0202	0.9, 0.0001	1, 1	0.87, 0.0002	0.36, 0.2453	0.27, 0.3911	0.1, 0.7621	-0.47, 0.1245	0.66, 0.0202	0.9, 0.0001	1, 0	0.87, 0.0002	0.36, 0.2453	0.27, 0.3911	0.1, 0.7621	-0.41, 0.1908	-0.51, 0.0899	0.13, 0.6806	-0.27, 0.4038	0.73, 0.0065	0.55, 0.0625	0.3, 0.3423	-0.56, 0.0586	-0.41, 0.1908	-0.51, 0.0899
delta GC dHC -> PFC	0.49, 0.1063	0.42, 0.1745	0.28, 0.3786	-0.31, 0.3191	-0.49, 0.1063	-0.35, 0.2652	-0.64, 0.024	-0.5, 0.0952	-0.13, 0.6806	-0.55, 0.0666	0.38, 0.217	-0.05, 0.8799	0.05, 0.8799	-0.23, 0.4705	-0.39, 0.2081	0.38, 0.217	-0.05, 0.8799	0.12, 0.7129	-0.19, 0.5567	-0.39, 0.2081	0.01, 0.9828	0.41, 0.1908	0.32, 0.3079	-0.29, 0.3663	0.84, 0.0006	0.92, 0	0.87, 0.0002	1, 1	0.59, 0.0415	0.27, 0.4038	-0.11, 0.7292	-0.29, 0.3663	0.84, 0.0006	0.92, 0	0.87, 0.0002	1, 0	0.59, 0.0415	0.27, 0.4038	-0.11, 0.7292	-0.27, 0.3911	-0.45, 0.1377	0.37, 0.2356	-0.21, 0.5128	0.6, 0.0386	0.74, 0.0058	0.3, 0.3423	-0.62, 0.0332	-0.27, 0.3911	-0.45, 0.1377
theta GC dHC -> PFC	0.59, 0.0415	0.85, 0.0005	0.72, 0.0082	0.17, 0.6021	0.06, 0.8459	-0.09, 0.7787	0.05, 0.8799	0.17, 0.6021	0.52, 0.0849	0.15, 0.6488	0.61, 0.0358	0.24, 0.4433	0.62, 0.0307	0.27, 0.4038	0.1, 0.7456	0.61, 0.0358	0.24, 0.4433	0.66, 0.0185	0.31, 0.3191	0.1, 0.7456	-0.06, 0.8459	0.18, 0.5717	0.45, 0.1377	0.34, 0.2861	0.47, 0.1245	0.34, 0.2756	0.36, 0.2453	0.59, 0.0415	1, 1	0.55, 0.0625	-0.04, 0.897	0.34, 0.2861	0.47, 0.1245	0.34, 0.2756	0.36, 0.2453	0.59, 0.0415	1, 0	0.55, 0.0625	-0.04, 0.897	0.3, 0.3423	0.14, 0.6646	0.67, 0.0168	0.29, 0.3541	0.09, 0.7787	0.9, 0.0001	0.58, 0.0479	-0.05, 0.8799	0.3, 0.3423	0.14, 0.6646
beta GC dHC -> PFC	-0.14, 0.6646	0.48, 0.1121	0.85, 0.0004	0.48, 0.1182	0.42, 0.1745	0.01, 0.9828	-0.15, 0.6331	-0.2, 0.5419	0.08, 0.7954	-0.05, 0.8799	-0.06, 0.8629	0, 1	0.33, 0.2969	0.36, 0.2453	0.27, 0.3911	-0.06, 0.8629	0, 1	0.29, 0.3663	0.36, 0.2551	0.27, 0.3911	0.23, 0.4705	-0.51, 0.0899	-0.28, 0.3786	-0.29, 0.3663	-0.16, 0.6175	0.2, 0.5419	0.27, 0.3911	0.27, 0.4038	0.55, 0.0625	1, 1	0.74, 0.0058	-0.29, 0.3663	-0.16, 0.6175	0.2, 0.5419	0.27, 0.3911	0.27, 0.4038	0.55, 0.0625	1, 0	0.74, 0.0058	-0.19, 0.5567	0.06, 0.8459	-0.03, 0.9312	-0.12, 0.7129	0.38, 0.217	0.59, 0.0415	0.99, 0	-0.21, 0.5128	-0.19, 0.5567	0.06, 0.8459
gamma GC dHC -> PFC	-0.52, 0.08	-0.02, 0.9484	0.39, 0.2081	0.41, 0.1908	0.52, 0.08	0.05, 0.8799	-0.16, 0.6175	-0.34, 0.2861	-0.24, 0.4568	-0.03, 0.9312	-0.34, 0.2756	-0.13, 0.6967	-0.11, 0.7292	0.2, 0.5273	0.43, 0.1591	-0.34, 0.2756	-0.13, 0.6967	-0.16, 0.6175	0.15, 0.6331	0.43, 0.1591	0.23, 0.4705	-0.65, 0.022	-0.51, 0.0899	-0.42, 0.1745	-0.52, 0.0849	-0.02, 0.9484	0.1, 0.7621	-0.11, 0.7292	-0.04, 0.897	0.74, 0.0058	1, 1	-0.42, 0.1745	-0.52, 0.0849	-0.02, 0.9484	0.1, 0.7621	-0.11, 0.7292	-0.04, 0.897	0.74, 0.0058	1, 0	-0.31, 0.3191	-0.07, 0.829	-0.48, 0.1121	-0.22, 0.4845	0.48, 0.1182	0.08, 0.7954	0.72, 0.0082	-0.1, 0.7621	-0.31, 0.3191	-0.07, 0.829
delta np GC PFC -> dHC	0.4, 0.1993	0.32, 0.3079	-0.03, 0.9312	0.17, 0.5868	0.24, 0.4568	0.23, 0.4705	0.74, 0.0058	0.84, 0.0006	0.69, 0.0126	0.76, 0.004	0.52, 0.0849	0.45, 0.1377	0.57, 0.0548	0.3, 0.3423	0.41, 0.1908	0.52, 0.0849	0.45, 0.1377	0.61, 0.0358	0.34, 0.2756	0.41, 0.1908	-0.28, 0.3786	0.31, 0.3306	0.47, 0.1245	1, 0	0.01, 0.9828	-0.49, 0.1063	-0.47, 0.1245	-0.29, 0.3663	0.34, 0.2861	-0.29, 0.3663	-0.42, 0.1745	1, 1	0.01, 0.9828	-0.49, 0.1063	-0.47, 0.1245	-0.29, 0.3663	0.34, 0.2861	-0.29, 0.3663	-0.42, 0.1745	0.9, 0.0001	0.6, 0.0386	0.64, 0.0261	0.71, 0.0092	-0.66, 0.0185	0.02, 0.9484	-0.24, 0.4568	0.66, 0.0202	0.9, 0.0001	0.6, 0.0386
theta np GC PFC -> dHC	0.64, 0.0261	0.17, 0.6021	-0.11, 0.7292	-0.38, 0.217	-0.56, 0.0586	-0.3, 0.3423	-0.5, 0.1006	-0.28, 0.3786	-0.18, 0.5717	-0.5, 0.0952	0.46, 0.1309	-0.02, 0.9484	0.06, 0.8459	-0.17, 0.5868	-0.38, 0.2262	0.46, 0.1309	-0.02, 0.9484	0.13, 0.6967	-0.11, 0.7292	-0.38, 0.2262	-0.4, 0.1993	0.54, 0.0709	0.56, 0.0586	0.01, 0.9828	1, 0	0.8, 0.0016	0.66, 0.0202	0.84, 0.0006	0.47, 0.1245	-0.16, 0.6175	-0.52, 0.0849	0.01, 0.9828	1, 1	0.8, 0.0016	0.66, 0.0202	0.84, 0.0006	0.47, 0.1245	-0.16, 0.6175	-0.52, 0.0849	-0.06, 0.8629	-0.36, 0.2453	0.41, 0.1908	-0.23, 0.4705	0.37, 0.2356	0.54, 0.0709	-0.1, 0.7456	-0.54, 0.0709	-0.06, 0.8629	-0.36, 0.2453
beta np GC PFC -> dHC	0.37, 0.2356	0.11, 0.7292	0.08, 0.7954	-0.38, 0.217	-0.55, 0.0666	-0.34, 0.2756	-0.8, 0.0016	-0.68, 0.0153	-0.45, 0.1446	-0.78, 0.003	0.24, 0.4568	-0.29, 0.3663	-0.2, 0.5273	-0.31, 0.3306	-0.45, 0.1377	0.24, 0.4568	-0.29, 0.3663	-0.15, 0.6331	-0.27, 0.3911	-0.45, 0.1377	-0.15, 0.6331	0.2, 0.5419	0.24, 0.4433	-0.49, 0.1063	0.8, 0.0016	1, 0	0.9, 0.0001	0.92, 0	0.34, 0.2756	0.2, 0.5419	-0.02, 0.9484	-0.49, 0.1063	0.8, 0.0016	1, 1	0.9, 0.0001	0.92, 0	0.34, 0.2756	0.2, 0.5419	-0.02, 0.9484	-0.52, 0.08	-0.61, 0.0358	0.07, 0.829	-0.51, 0.0899	0.78, 0.0026	0.59, 0.0446	0.24, 0.4568	-0.72, 0.0082	-0.52, 0.08	-0.61, 0.0358
gamma np GC PFC -> dHC	0.36, 0.2453	0.22, 0.4986	0.19, 0.5567	-0.29, 0.3663	-0.38, 0.217	-0.55, 0.0666	-0.69, 0.0139	-0.6, 0.0386	-0.27, 0.4038	-0.55, 0.0666	0.17, 0.6021	-0.13, 0.6806	-0.22, 0.4845	-0.34, 0.2861	-0.29, 0.3541	0.17, 0.6021	-0.13, 0.6806	-0.16, 0.6175	-0.31, 0.3191	-0.29, 0.3541	-0.01, 0.9828	0.15, 0.6331	0.21, 0.5128	-0.47, 0.1245	0.66, 0.0202	0.9, 0.0001	1, 0	0.87, 0.0002	0.36, 0.2453	0.27, 0.3911	0.1, 0.7621	-0.47, 0.1245	0.66, 0.0202	0.9, 0.0001	1, 1	0.87, 0.0002	0.36, 0.2453	0.27, 0.3911	0.1, 0.7621	-0.41, 0.1908	-0.51, 0.0899	0.13, 0.6806	-0.27, 0.4038	0.73, 0.0065	0.55, 0.0625	0.3, 0.3423	-0.56, 0.0586	-0.41, 0.1908	-0.51, 0.0899
delta np GC dHC -> PFC	0.49, 0.1063	0.42, 0.1745	0.28, 0.3786	-0.31, 0.3191	-0.49, 0.1063	-0.35, 0.2652	-0.64, 0.024	-0.5, 0.0952	-0.13, 0.6806	-0.55, 0.0666	0.38, 0.217	-0.05, 0.8799	0.05, 0.8799	-0.23, 0.4705	-0.39, 0.2081	0.38, 0.217	-0.05, 0.8799	0.12, 0.7129	-0.19, 0.5567	-0.39, 0.2081	0.01, 0.9828	0.41, 0.1908	0.32, 0.3079	-0.29, 0.3663	0.84, 0.0006	0.92, 0	0.87, 0.0002	1, 0	0.59, 0.0415	0.27, 0.4038	-0.11, 0.7292	-0.29, 0.3663	0.84, 0.0006	0.92, 0	0.87, 0.0002	1, 1	0.59, 0.0415	0.27, 0.4038	-0.11, 0.7292	-0.27, 0.3911	-0.45, 0.1377	0.37, 0.2356	-0.21, 0.5128	0.6, 0.0386	0.74, 0.0058	0.3, 0.3423	-0.62, 0.0332	-0.27, 0.3911	-0.45, 0.1377
theta np GC dHC -> PFC	0.59, 0.0415	0.85, 0.0005	0.72, 0.0082	0.17, 0.6021	0.06, 0.8459	-0.09, 0.7787	0.05, 0.8799	0.17, 0.6021	0.52, 0.0849	0.15, 0.6488	0.61, 0.0358	0.24, 0.4433	0.62, 0.0307	0.27, 0.4038	0.1, 0.7456	0.61, 0.0358	0.24, 0.4433	0.66, 0.0185	0.31, 0.3191	0.1, 0.7456	-0.06, 0.8459	0.18, 0.5717	0.45, 0.1377	0.34, 0.2861	0.47, 0.1245	0.34, 0.2756	0.36, 0.2453	0.59, 0.0415	1, 0	0.55, 0.0625	-0.04, 0.897	0.34, 0.2861	0.47, 0.1245	0.34, 0.2756	0.36, 0.2453	0.59, 0.0415	1, 1	0.55, 0.0625	-0.04, 0.897	0.3, 0.3423	0.14, 0.6646	0.67, 0.0168	0.29, 0.3541	0.09, 0.7787	0.9, 0.0001	0.58, 0.0479	-0.05, 0.8799	0.3, 0.3423	0.14, 0.6646
beta np GC dHC -> PFC	-0.14, 0.6646	0.48, 0.1121	0.85, 0.0004	0.48, 0.1182	0.42, 0.1745	0.01, 0.9828	-0.15, 0.6331	-0.2, 0.5419	0.08, 0.7954	-0.05, 0.8799	-0.06, 0.8629	0, 1	0.33, 0.2969	0.36, 0.2453	0.27, 0.3911	-0.06, 0.8629	0, 1	0.29, 0.3663	0.36, 0.2551	0.27, 0.3911	0.23, 0.4705	-0.51, 0.0899	-0.28, 0.3786	-0.29, 0.3663	-0.16, 0.6175	0.2, 0.5419	0.27, 0.3911	0.27, 0.4038	0.55, 0.0625	1, 0	0.74, 0.0058	-0.29, 0.3663	-0.16, 0.6175	0.2, 0.5419	0.27, 0.3911	0.27, 0.4038	0.55, 0.0625	1, 1	0.74, 0.0058	-0.19, 0.5567	0.06, 0.8459	-0.03, 0.9312	-0.12, 0.7129	0.38, 0.217	0.59, 0.0415	0.99, 0	-0.21, 0.5128	-0.19, 0.5567	0.06, 0.8459
gamma np GC dHC -> PFC	-0.52, 0.08	-0.02, 0.9484	0.39, 0.2081	0.41, 0.1908	0.52, 0.08	0.05, 0.8799	-0.16, 0.6175	-0.34, 0.2861	-0.24, 0.4568	-0.03, 0.9312	-0.34, 0.2756	-0.13, 0.6967	-0.11, 0.7292	0.2, 0.5273	0.43, 0.1591	-0.34, 0.2756	-0.13, 0.6967	-0.16, 0.6175	0.15, 0.6331	0.43, 0.1591	0.23, 0.4705	-0.65, 0.022	-0.51, 0.0899	-0.42, 0.1745	-0.52, 0.0849	-0.02, 0.9484	0.1, 0.7621	-0.11, 0.7292	-0.04, 0.897	0.74, 0.0058	1, 0	-0.42, 0.1745	-0.52, 0.0849	-0.02, 0.9484	0.1, 0.7621	-0.11, 0.7292	-0.04, 0.897	0.74, 0.0058	1, 1	-0.31, 0.3191	-0.07, 0.829	-0.48, 0.1121	-0.22, 0.4845	0.48, 0.1182	0.08, 0.7954	0.72, 0.0082	-0.1, 0.7621	-0.31, 0.3191	-0.07, 0.829
delta dtf PFC -> dHC	0.19, 0.5567	0.29, 0.3541	0.02, 0.9484	0.45, 0.1446	0.44, 0.1517	0.06, 0.8459	0.72, 0.0082	0.85, 0.0005	0.67, 0.0168	0.78, 0.0026	0.22, 0.4986	0.7, 0.0114	0.65, 0.022	0.5, 0.1006	0.58, 0.0479	0.22, 0.4986	0.7, 0.0114	0.66, 0.0185	0.53, 0.0754	0.58, 0.0479	-0.19, 0.5567	0.31, 0.3306	0.24, 0.4433	0.9, 0.0001	-0.06, 0.8629	-0.52, 0.08	-0.41, 0.1908	-0.27, 0.3911	0.3, 0.3423	-0.19, 0.5567	-0.31, 0.3191	0.9, 0.0001	-0.06, 0.8629	-0.52, 0.08	-0.41, 0.1908	-0.27, 0.3911	0.3, 0.3423	-0.19, 0.5567	-0.31, 0.3191	1, 1	0.78, 0.003	0.64, 0.024	0.71, 0.0092	-0.68, 0.0153	-0.08, 0.8122	-0.16, 0.6175	0.51, 0.0899	1, 0	0.78, 0.003
theta dtf PFC -> dHC	-0.22, 0.4845	0.21, 0.5128	0.25, 0.4299	0.73, 0.0065	0.59, 0.0446	0.22, 0.4845	0.75, 0.0051	0.87, 0.0002	0.57, 0.0548	0.66, 0.0185	-0.22, 0.4986	0.69, 0.0139	0.74, 0.0058	0.71, 0.0092	0.56, 0.0586	-0.22, 0.4986	0.69, 0.0139	0.69, 0.0126	0.73, 0.0065	0.56, 0.0586	0.01, 0.9828	-0.06, 0.8459	-0.23, 0.4705	0.6, 0.0386	-0.36, 0.2453	-0.61, 0.0358	-0.51, 0.0899	-0.45, 0.1377	0.14, 0.6646	0.06, 0.8459	-0.07, 0.829	0.6, 0.0386	-0.36, 0.2453	-0.61, 0.0358	-0.51, 0.0899	-0.45, 0.1377	0.14, 0.6646	0.06, 0.8459	-0.07, 0.829	0.78, 0.003	1, 1	0.46, 0.1309	0.51, 0.0899	-0.69, 0.0126	-0.2, 0.5273	0.08, 0.8122	0.42, 0.1745	0.78, 0.003	1, 0
beta dtf PFC -> dHC	0.56, 0.0586	0.73, 0.0074	0.38, 0.2262	0.01, 0.9656	-0.17, 0.6021	0.04, 0.897	0.36, 0.2453	0.57, 0.0548	0.74, 0.0058	0.41, 0.1908	0.57, 0.0548	0.5, 0.1006	0.69, 0.0139	0.11, 0.7292	-0.04, 0.897	0.57, 0.0548	0.5, 0.1006	0.77, 0.0034	0.17, 0.5868	-0.04, 0.897	0.14, 0.6646	0.57, 0.0513	0.39, 0.2081	0.64, 0.0261	0.41, 0.1908	0.07, 0.829	0.13, 0.6806	0.37, 0.2356	0.67, 0.0168	-0.03, 0.9312	-0.48, 0.1121	0.64, 0.0261	0.41, 0.1908	0.07, 0.829	0.13, 0.6806	0.37, 0.2356	0.67, 0.0168	-0.03, 0.9312	-0.48, 0.1121	0.64, 0.024	0.46, 0.1309	1, 1	0.68, 0.0153	-0.39, 0.2081	0.43, 0.1591	0.03, 0.9312	0.27, 0.4038	0.64, 0.024	0.46, 0.1309
gamma dtf PFC -> dHC	0.24, 0.4568	0.57, 0.0548	0.25, 0.4299	0.04, 0.897	0.15, 0.6331	0.15, 0.6488	0.74, 0.0058	0.71, 0.0092	0.88, 0.0002	0.89, 0.0001	0.39, 0.2081	0.55, 0.0666	0.46, 0.1309	0, 1	0.23, 0.4705	0.39, 0.2081	0.55, 0.0666	0.55, 0.0666	0.01, 0.9828	0.23, 0.4705	0.38, 0.2262	0.36, 0.2453	0.18, 0.5717	0.71, 0.0092	-0.23, 0.4705	-0.51, 0.0899	-0.27, 0.4038	-0.21, 0.5128	0.29, 0.3541	-0.12, 0.7129	-0.22, 0.4845	0.71, 0.0092	-0.23, 0.4705	-0.51, 0.0899	-0.27, 0.4038	-0.21, 0.5128	0.29, 0.3541	-0.12, 0.7129	-0.22, 0.4845	0.71, 0.0092	0.51, 0.0899	0.68, 0.0153	1, 1	-0.66, 0.0185	0.05, 0.8799	-0.1, 0.7621	0.77, 0.0034	0.71, 0.0092	0.51, 0.0899
delta dtf dHC -> PFC	0.04, 0.897	-0.09, 0.7787	0.04, 0.897	-0.17, 0.6021	-0.17, 0.6021	-0.37, 0.2356	-0.78, 0.0026	-0.84, 0.0006	-0.62, 0.0332	-0.73, 0.0065	-0.01, 0.9656	-0.45, 0.1446	-0.48, 0.1121	-0.2, 0.5419	-0.12, 0.7129	-0.01, 0.9656	-0.45, 0.1446	-0.48, 0.1121	-0.22, 0.4986	-0.12, 0.7129	-0.16, 0.6175	-0.15, 0.6488	0.08, 0.7954	-0.66, 0.0185	0.37, 0.2356	0.78, 0.0026	0.73, 0.0065	0.6, 0.0386	0.09, 0.7787	0.38, 0.217	0.48, 0.1182	-0.66, 0.0185	0.37, 0.2356	0.78, 0.0026	0.73, 0.0065	0.6, 0.0386	0.09, 0.7787	0.38, 0.217	0.48, 0.1182	-0.68, 0.0153	-0.69, 0.0126	-0.39, 0.2081	-0.66, 0.0185	1, 1	0.4, 0.1993	0.37, 0.2356	-0.69, 0.0139	-0.68, 0.0153	-0.69, 0.0126
theta dtf dHC -> PFC	0.52, 0.0849	0.76, 0.004	0.67, 0.0168	-0.04, 0.897	-0.1, 0.7621	-0.13, 0.6806	-0.24, 0.4568	-0.18, 0.5717	0.25, 0.4299	-0.13, 0.6806	0.59, 0.0446	0.06, 0.8629	0.36, 0.2551	0.06, 0.8629	-0.08, 0.8122	0.59, 0.0446	0.06, 0.8629	0.41, 0.1826	0.09, 0.7787	-0.08, 0.8122	-0.02, 0.9484	0.16, 0.6175	0.41, 0.1908	0.02, 0.9484	0.54, 0.0709	0.59, 0.0446	0.55, 0.0625	0.74, 0.0058	0.9, 0.0001	0.59, 0.0415	0.08, 0.7954	0.02, 0.9484	0.54, 0.0709	0.59, 0.0446	0.55, 0.0625	0.74, 0.0058	0.9, 0.0001	0.59, 0.0415	0.08, 0.7954	-0.08, 0.8122	-0.2, 0.5273	0.43, 0.1591	0.05, 0.8799	0.4, 0.1993	1, 1	0.62, 0.0307	-0.24, 0.4568	-0.08, 0.8122	-0.2, 0.5273
beta dtf dHC -> PFC	-0.1, 0.7456	0.48, 0.1121	0.85, 0.0005	0.43, 0.1591	0.37, 0.2356	0.06, 0.8459	-0.16, 0.6175	-0.17, 0.6021	0.08, 0.8122	-0.04, 0.897	0.01, 0.9828	0.01, 0.9656	0.38, 0.2262	0.34, 0.2861	0.25, 0.4299	0.01, 0.9828	0.01, 0.9656	0.35, 0.2652	0.34, 0.2756	0.25, 0.4299	0.2, 0.5273	-0.51, 0.0899	-0.28, 0.3786	-0.24, 0.4568	-0.1, 0.7456	0.24, 0.4568	0.3, 0.3423	0.3, 0.3423	0.58, 0.0479	0.99, 0	0.72, 0.0082	-0.24, 0.4568	-0.1, 0.7456	0.24, 0.4568	0.3, 0.3423	0.3, 0.3423	0.58, 0.0479	0.99, 0	0.72, 0.0082	-0.16, 0.6175	0.08, 0.8122	0.03, 0.9312	-0.1, 0.7621	0.37, 0.2356	0.62, 0.0307	1, 1	-0.18, 0.5717	-0.16, 0.6175	0.08, 0.8122
gamma dtf dHC -> PFC	0.15, 0.6331	0.23, 0.4705	0.07, 0.829	-0.03, 0.9141	0.19, 0.5567	0.26, 0.4168	0.73, 0.0074	0.66, 0.0185	0.7, 0.0114	0.84, 0.0006	0.34, 0.2756	0.13, 0.6967	0.15, 0.6488	-0.13, 0.6806	0.19, 0.5567	0.34, 0.2756	0.13, 0.6967	0.2, 0.5273	-0.13, 0.6967	0.19, 0.5567	0.18, 0.5717	-0.08, 0.7954	0.15, 0.6488	0.66, 0.0202	-0.54, 0.0709	-0.72, 0.0082	-0.56, 0.0586	-0.62, 0.0332	-0.05, 0.8799	-0.21, 0.5128	-0.1, 0.7621	0.66, 0.0202	-0.54, 0.0709	-0.72, 0.0082	-0.56, 0.0586	-0.62, 0.0332	-0.05, 0.8799	-0.21, 0.5128	-0.1, 0.7621	0.51, 0.0899	0.42, 0.1745	0.27, 0.4038	0.77, 0.0034	-0.69, 0.0139	-0.24, 0.4568	-0.18, 0.5717	1, 1	0.51, 0.0899	0.42, 0.1745
delta pdc PFC -> dHC	0.19, 0.5567	0.29, 0.3541	0.02, 0.9484	0.45, 0.1446	0.44, 0.1517	0.06, 0.8459	0.72, 0.0082	0.85, 0.0005	0.67, 0.0168	0.78, 0.0026	0.22, 0.4986	0.7, 0.0114	0.65, 0.022	0.5, 0.1006	0.58, 0.0479	0.22, 0.4986	0.7, 0.0114	0.66, 0.0185	0.53, 0.0754	0.58, 0.0479	-0.19, 0.5567	0.31, 0.3306	0.24, 0.4433	0.9, 0.0001	-0.06, 0.8629	-0.52, 0.08	-0.41, 0.1908	-0.27, 0.3911	0.3, 0.3423	-0.19, 0.5567	-0.31, 0.3191	0.9, 0.0001	-0.06, 0.8629	-0.52, 0.08	-0.41, 0.1908	-0.27, 0.3911	0.3, 0.3423	-0.19, 0.5567	-0.31, 0.3191	1, 0	0.78, 0.003	0.64, 0.024	0.71, 0.0092	-0.68, 0.0153	-0.08, 0.8122	-0.16, 0.6175	0.51, 0.0899	1, 1	0.78, 0.003
theta pdc PFC -> dHC	-0.22, 0.4845	0.21, 0.5128	0.25, 0.4299	0.73, 0.0065	0.59, 0.0446	0.22, 0.4845	0.75, 0.0051	0.87, 0.0002	0.57, 0.0548	0.66, 0.0185	-0.22, 0.4986	0.69, 0.0139	0.74, 0.0058	0.71, 0.0092	0.56, 0.0586	-0.22, 0.4986	0.69, 0.0139	0.69, 0.0126	0.73, 0.0065	0.56, 0.0586	0.01, 0.9828	-0.06, 0.8459	-0.23, 0.4705	0.6, 0.0386	-0.36, 0.2453	-0.61, 0.0358	-0.51, 0.0899	-0.45, 0.1377	0.14, 0.6646	0.06, 0.8459	-0.07, 0.829	0.6, 0.0386	-0.36, 0.2453	-0.61, 0.0358	-0.51, 0.0899	-0.45, 0.1377	0.14, 0.6646	0.06, 0.8459	-0.07, 0.829	0.78, 0.003	1, 0	0.46, 0.1309	0.51, 0.0899	-0.69, 0.0126	-0.2, 0.5273	0.08, 0.8122	0.42, 0.1745	0.78, 0.003	1, 1
beta pdc PFC -> dHC	0.56, 0.0586	0.73, 0.0074	0.38, 0.2262	0.01, 0.9656	-0.17, 0.6021	0.04, 0.897	0.36, 0.2453	0.57, 0.0548	0.74, 0.0058	0.41, 0.1908	0.57, 0.0548	0.5, 0.1006	0.69, 0.0139	0.11, 0.7292	-0.04, 0.897	0.57, 0.0548	0.5, 0.1006	0.77, 0.0034	0.17, 0.5868	-0.04, 0.897	0.14, 0.6646	0.57, 0.0513	0.39, 0.2081	0.64, 0.0261	0.41, 0.1908	0.07, 0.829	0.13, 0.6806	0.37, 0.2356	0.67, 0.0168	-0.03, 0.9312	-0.48, 0.1121	0.64, 0.0261	0.41, 0.1908	0.07, 0.829	0.13, 0.6806	0.37, 0.2356	0.67, 0.0168	-0.03, 0.9312	-0.48, 0.1121	0.64, 0.024	0.46, 0.1309	1, 0	0.68, 0.0153	-0.39, 0.2081	0.43, 0.1591	0.03, 0.9312	0.27, 0.4038	0.64, 0.024	0.46, 0.1309
gamma pdc PFC -> dHC	0.24, 0.4568	0.57, 0.0548	0.25, 0.4299	0.04, 0.897	0.15, 0.6331	0.15, 0.6488	0.74, 0.0058	0.71, 0.0092	0.88, 0.0002	0.89, 0.0001	0.39, 0.2081	0.55, 0.0666	0.46, 0.1309	0, 1	0.23, 0.4705	0.39, 0.2081	0.55, 0.0666	0.55, 0.0666	0.01, 0.9828	0.23, 0.4705	0.38, 0.2262	0.36, 0.2453	0.18, 0.5717	0.71, 0.0092	-0.23, 0.4705	-0.51, 0.0899	-0.27, 0.4038	-0.21, 0.5128	0.29, 0.3541	-0.12, 0.7129	-0.22, 0.4845	0.71, 0.0092	-0.23, 0.4705	-0.51, 0.0899	-0.27, 0.4038	-0.21, 0.5128	0.29, 0.3541	-0.12, 0.7129	-0.22, 0.4845	0.71, 0.0092	0.51, 0.0899	0.68, 0.0153	1, 0	-0.66, 0.0185	0.05, 0.8799	-0.1, 0.7621	0.77, 0.0034	0.71, 0.0092	0.51, 0.0899
delta pdc dHC -> PFC	0.04, 0.897	-0.09, 0.7787	0.04, 0.897	-0.17, 0.6021	-0.17, 0.6021	-0.37, 0.2356	-0.78, 0.0026	-0.84, 0.0006	-0.62, 0.0332	-0.73, 0.0065	-0.01, 0.9656	-0.45, 0.1446	-0.48, 0.1121	-0.2, 0.5419	-0.12, 0.7129	-0.01, 0.9656	-0.45, 0.1446	-0.48, 0.1121	-0.22, 0.4986	-0.12, 0.7129	-0.16, 0.6175	-0.15, 0.6488	0.08, 0.7954	-0.66, 0.0185	0.37, 0.2356	0.78, 0.0026	0.73, 0.0065	0.6, 0.0386	0.09, 0.7787	0.38, 0.217	0.48, 0.1182	-0.66, 0.0185	0.37, 0.2356	0.78, 0.0026	0.73, 0.0065	0.6, 0.0386	0.09, 0.7787	0.38, 0.217	0.48, 0.1182	-0.68, 0.0153	-0.69, 0.0126	-0.39, 0.2081	-0.66, 0.0185	1, 0	0.4, 0.1993	0.37, 0.2356	-0.69, 0.0139	-0.68, 0.0153	-0.69, 0.0126
theta pdc dHC -> PFC	0.52, 0.0849	0.76, 0.004	0.67, 0.0168	-0.04, 0.897	-0.1, 0.7621	-0.13, 0.6806	-0.24, 0.4568	-0.18, 0.5717	0.25, 0.4299	-0.13, 0.6806	0.59, 0.0446	0.06, 0.8629	0.36, 0.2551	0.06, 0.8629	-0.08, 0.8122	0.59, 0.0446	0.06, 0.8629	0.41, 0.1826	0.09, 0.7787	-0.08, 0.8122	-0.02, 0.9484	0.16, 0.6175	0.41, 0.1908	0.02, 0.9484	0.54, 0.0709	0.59, 0.0446	0.55, 0.0625	0.74, 0.0058	0.9, 0.0001	0.59, 0.0415	0.08, 0.7954	0.02, 0.9484	0.54, 0.0709	0.59, 0.0446	0.55, 0.0625	0.74, 0.0058	0.9, 0.0001	0.59, 0.0415	0.08, 0.7954	-0.08, 0.8122	-0.2, 0.5273	0.43, 0.1591	0.05, 0.8799	0.4, 0.1993	1, 0	0.62, 0.0307	-0.24, 0.4568	-0.08, 0.8122	-0.2, 0.5273
beta pdc dHC -> PFC	-0.1, 0.7456	0.48, 0.1121	0.85, 0.0005	0.43, 0.1591	0.37, 0.2356	0.06, 0.8459	-0.16, 0.6175	-0.17, 0.6021	0.08, 0.8122	-0.04, 0.897	0.01, 0.9828	0.01, 0.9656	0.38, 0.2262	0.34, 0.2861	0.25, 0.4299	0.01, 0.9828	0.01, 0.9656	0.35, 0.2652	0.34, 0.2756	0.25, 0.4299	0.2, 0.5273	-0.51, 0.0899	-0.28, 0.3786	-0.24, 0.4568	-0.1, 0.7456	0.24, 0.4568	0.3, 0.3423	0.3, 0.3423	0.58, 0.0479	0.99, 0	0.72, 0.0082	-0.24, 0.4568	-0.1, 0.7456	0.24, 0.4568	0.3, 0.3423	0.3, 0.3423	0.58, 0.0479	0.99, 0	0.72, 0.0082	-0.16, 0.6175	0.08, 0.8122	0.03, 0.9312	-0.1, 0.7621	0.37, 0.2356	0.62, 0.0307	1, 0	-0.18, 0.5717	-0.16, 0.6175	0.08, 0.8122
gamma pdc dHC -> PFC	0.15, 0.6331	0.23, 0.4705	0.07, 0.829	-0.03, 0.9141	0.19, 0.5567	0.26, 0.4168	0.73, 0.0074	0.66, 0.0185	0.7, 0.0114	0.84, 0.0006	0.34, 0.2756	0.13, 0.6967	0.15, 0.6488	-0.13, 0.6806	0.19, 0.5567	0.34, 0.2756	0.13, 0.6967	0.2, 0.5273	-0.13, 0.6967	0.19, 0.5567	0.18, 0.5717	-0.08, 0.7954	0.15, 0.6488	0.66, 0.0202	-0.54, 0.0709	-0.72, 0.0082	-0.56, 0.0586	-0.62, 0.0332	-0.05, 0.8799	-0.21, 0.5128	-0.1, 0.7621	0.66, 0.0202	-0.54, 0.0709	-0.72, 0.0082	-0.56, 0.0586	-0.62, 0.0332	-0.05, 0.8799	-0.21, 0.5128	-0.1, 0.7621	0.51, 0.0899	0.42, 0.1745	0.27, 0.4038	0.77, 0.0034	-0.69, 0.0139	-0.24, 0.4568	-0.18, 0.5717	1, 0	0.51, 0.0899	0.42, 0.1745
theta CC PFC -> dHC lead	0.16, 0.6175	-0.43, 0.1667	-0.66, 0.0202	-0.1, 0.7621	-0.2, 0.5419	-0.26, 0.4168	-0.31, 0.3191	-0.2, 0.5419	-0.5, 0.1006	-0.47, 0.1245	-0.03, 0.9312	0.04, 0.897	-0.16, 0.6175	0.13, 0.6806	0, 1	-0.03, 0.9312	0.04, 0.897	-0.18, 0.5717	0.15, 0.6488	0, 1	-0.69, 0.0126	0.45, 0.1446	0.38, 0.2262	0.02, 0.9484	0.66, 0.0202	0.4, 0.1993	0.19, 0.5567	0.29, 0.3541	-0.1, 0.7456	-0.5, 0.1006	-0.46, 0.1309	0.02, 0.9484	0.66, 0.0202	0.4, 0.1993	0.19, 0.5567	0.29, 0.3541	-0.1, 0.7456	-0.5, 0.1006	-0.46, 0.1309	0.03, 0.9312	-0.22, 0.4845	-0.06, 0.8459	-0.46, 0.1309	0.27, 0.3911	-0.06, 0.8459	-0.5, 0.1006	-0.58, 0.0479	0.03, 0.9312	-0.22, 0.4845
beta CC PFC -> dHC lead	0.18, 0.5717	0.24, 0.4433	0.32, 0.3079	0.13, 0.6967	-0.01, 0.9828	0.24, 0.4568	0.03, 0.9141	0.22, 0.4845	0.13, 0.6806	0.13, 0.6967	0.28, 0.3786	0.15, 0.6488	0.48, 0.1182	0.12, 0.7129	0.16, 0.6175	0.28, 0.3786	0.15, 0.6488	0.52, 0.08	0.18, 0.5717	0.16, 0.6175	-0.02, 0.9484	-0.15, 0.6488	-0.06, 0.8459	0.27, 0.3911	0.2, 0.5273	0.25, 0.4299	0.31, 0.3306	0.29, 0.3541	0.41, 0.1908	0.33, 0.2969	0.22, 0.4845	0.27, 0.3911	0.2, 0.5273	0.25, 0.4299	0.31, 0.3306	0.29, 0.3541	0.41, 0.1908	0.33, 0.2969	0.22, 0.4845	0.29, 0.3541	0.29, 0.3541	0.48, 0.1182	0.21, 0.5128	0.08, 0.8122	0.29, 0.3663	0.45, 0.1377	0.09, 0.7787	0.29, 0.3541	0.29, 0.3541
gamma CC PFC -> dHC lead	-0.09, 0.7787	0.31, 0.3306	0.17, 0.6021	-0.24, 0.4568	0.01, 0.9656	0.17, 0.6021	0.1, 0.7621	-0.15, 0.6488	0.26, 0.4168	0.22, 0.4845	0.29, 0.3663	-0.18, 0.5717	-0.27, 0.4038	-0.31, 0.3191	-0.04, 0.897	0.29, 0.3663	-0.18, 0.5717	-0.21, 0.5128	-0.36, 0.2453	-0.04, 0.897	0.48, 0.1182	0.1, 0.7621	0.04, 0.897	-0.01, 0.9656	-0.43, 0.1667	-0.22, 0.4845	-0.22, 0.4845	-0.18, 0.5717	-0.07, 0.829	0.11, 0.7292	0.34, 0.2861	-0.01, 0.9656	-0.43, 0.1667	-0.22, 0.4845	-0.22, 0.4845	-0.18, 0.5717	-0.07, 0.829	0.11, 0.7292	0.34, 0.2861	-0.19, 0.5567	-0.25, 0.4299	-0.13, 0.6967	0.26, 0.4168	0.08, 0.7954	0.1, 0.7621	0.07, 0.829	0.38, 0.217	-0.19, 0.5567	-0.25, 0.4299
MRL PFC -> theta dHC lead	0.21, 0.5163	0.25, 0.4257	0.56, 0.0559	0.1, 0.7684	0.18, 0.5682	0.05, 0.8875	0.04, 0.9133	0.01, 0.9826	0.15, 0.6379	0.11, 0.7434	0.17, 0.5911	-0.28, 0.3742	0.13, 0.686	0.02, 0.9479	0.02, 0.9566	0.17, 0.5911	-0.28, 0.3742	0.11, 0.7351	0.04, 0.9047	0.02, 0.9566	-0.07, 0.819	-0.68, 0.0148	0.03, 0.9306	-0.06, 0.8531	-0.16, 0.6222	-0.02, 0.9479	0.05, 0.8789	-0.04, 0.9047	0.39, 0.2126	0.57, 0.0523	0.29, 0.3618	-0.06, 0.8531	-0.16, 0.6222	-0.02, 0.9479	0.05, 0.8789	-0.04, 0.9047	0.39, 0.2126	0.57, 0.0523	0.29, 0.3618	-0.18, 0.5835	-0.04, 0.9047	-0.13, 0.6941	-0.02, 0.9393	0.01, 0.9653	0.4, 0.2037	0.59, 0.0439	0.21, 0.509	-0.18, 0.5835	-0.04, 0.9047
delta phase angle	0.77, 0.0281	0.37, 0.4419	0.23, 0.7233	0.62, 0.1024	0.57, 0.1453	0.72, 0.0455	0.46, 0.2817	0.44, 0.3067	0.26, 0.6636	0.29, 0.5945	0.6, 0.1128	0.36, 0.4546	0.19, 0.7967	0.6, 0.1194	0.41, 0.3734	0.6, 0.1128	0.36, 0.4546	0.07, 0.969	0.57, 0.1428	0.41, 0.3734	0.36, 0.4615	0.61, 0.1061	0.74, 0.0358	0.31, 0.5618	0.8, 0.0213	0.77, 0.0292	0.84, 0.014	0.81, 0.0193	0.49, 0.2404	0.37, 0.4474	0.62, 0.0971	0.31, 0.5618	0.8, 0.0213	0.77, 0.0292	0.84, 0.014	0.81, 0.0193	0.49, 0.2404	0.37, 0.4474	0.62, 0.0971	0.49, 0.2336	0.59, 0.1205	0.45, 0.2985	0.13, 0.9063	0.55, 0.16	0.62, 0.0961	0.45, 0.3011	0.23, 0.7238	0.49, 0.2336	0.59, 0.1205
theta phase angle	0.8, 0.0206	0.66, 0.0719	0.42, 0.3528	0.55, 0.1629	0.47, 0.2612	0.37, 0.4476	0.87, 0.0111	0.86, 0.0114	0.71, 0.0475	0.71, 0.05	0.94, 0.0052	0.49, 0.2389	0.46, 0.2763	0.59, 0.1278	0.48, 0.2456	0.94, 0.0052	0.49, 0.2389	0.46, 0.2799	0.55, 0.1577	0.48, 0.2456	0.25, 0.6949	0.28, 0.6204	0.74, 0.0382	0.86, 0.0117	0.39, 0.4071	0.76, 0.0327	0.76, 0.0313	0.69, 0.058	0.6, 0.1165	0.45, 0.2973	0.56, 0.1537	0.86, 0.0117	0.39, 0.4071	0.76, 0.0327	0.76, 0.0313	0.69, 0.058	0.6, 0.1165	0.45, 0.2973	0.56, 0.1537	0.73, 0.0418	0.68, 0.0613	0.53, 0.1798	0.64, 0.0861	0.83, 0.0165	0.71, 0.0473	0.46, 0.2758	0.68, 0.0628	0.73, 0.0418	0.68, 0.0613
beta phase angle	0.84, 0.015	0.68, 0.0629	0.47, 0.2587	0.59, 0.1223	0.56, 0.153	0.21, 0.7639	0.72, 0.0439	0.82, 0.0178	0.75, 0.0342	0.76, 0.0326	0.86, 0.0123	0.51, 0.2057	0.37, 0.4427	0.65, 0.0789	0.61, 0.1088	0.86, 0.0123	0.51, 0.2057	0.39, 0.4094	0.63, 0.0912	0.61, 0.1088	0.45, 0.2949	0.26, 0.6746	0.7, 0.0525	0.9, 0.0074	0.34, 0.4908	0.7, 0.0543	0.68, 0.06	0.68, 0.0638	0.57, 0.1433	0.46, 0.2823	0.5, 0.2173	0.9, 0.0074	0.34, 0.4908	0.7, 0.0543	0.68, 0.06	0.68, 0.0638	0.57, 0.1433	0.46, 0.2823	0.5, 0.2173	0.86, 0.012	0.7, 0.0518	0.61, 0.1059	0.72, 0.0441	0.76, 0.0308	0.66, 0.0741	0.44, 0.3105	0.75, 0.0348	0.86, 0.012	0.7, 0.0518
gamma phase angle	0.52, 0.1916	0.62, 0.0983	0.6, 0.1193	0.43, 0.3229	0.41, 0.3584	0.42, 0.3467	0.84, 0.0145	0.85, 0.013	0.73, 0.0425	0.85, 0.0131	0.65, 0.0806	0.54, 0.1758	0.37, 0.4406	0.55, 0.1617	0.53, 0.1829	0.65, 0.0806	0.54, 0.1758	0.38, 0.4227	0.54, 0.1687	0.53, 0.1829	0.45, 0.2948	0.13, 0.9022	0.32, 0.547	0.81, 0.0197	0.43, 0.3346	0.78, 0.026	0.72, 0.0445	0.72, 0.0457	0.42, 0.3467	0.5, 0.2269	0.28, 0.6267	0.81, 0.0197	0.43, 0.3346	0.78, 0.026	0.72, 0.0445	0.72, 0.0457	0.42, 0.3467	0.5, 0.2269	0.28, 0.6267	0.74, 0.0382	0.67, 0.069	0.36, 0.4541	0.76, 0.0318	0.83, 0.0167	0.59, 0.1236	0.46, 0.2794	0.96, 0.0039	0.74, 0.0382	0.67, 0.069
[truncated: 14 more columns]

## Sheet: S2_PFC_vHC
Row	delta Coh	theta p Coh	theta m Coh	beta Coh	gamma Coh	delta wPLI	theta p wPLI	theta m wPLI	beta wPLI	gamma wPLI	delta PPC	theta p PPC	theta m PPC	beta PPC	gamma PPC	delta PLV	theta p PLV	theta m PLV	beta PLV	gamma PLV	MRL PFC - theta vHC	PAC gamma vHC - theta PFC	PAC gamma PFC - theta vHC	delta GC PFC -> vHC	theta GC PFC -> vHC	beta GC PFC -> vHC	gamma GC PFC -> vHC	delta GC vHC -> PFC	theta GC vHC -> PFC	beta GC vHC -> PFC	gamma GC vHC -> PFC	delta np GC PFC -> vHC	theta np GC PFC -> vHC	beta np GC PFC -> vHC	gamma np GC PFC -> vHC	delta np GC vHC -> PFC	theta np GC vHC -> PFC	beta np GC vHC -> PFC	gamma np GC vHC -> PFC	delta dtf PFC -> vHC	theta dtf PFC -> vHC	beta dtf PFC -> vHC	gamma dtf PFC -> vHC	delta dtf vHC -> PFC	theta dtf vHC -> PFC	beta dtf vHC -> PFC	gamma dtf vHC -> PFC	delta pdc PFC -> vHC	theta pdc PFC -> vHC
delta Coh	1, 1	0.91, 0	0.86, 0	0.83, 0	0.82, 0	0.35, 0.1162	0.15, 0.5219	0.21, 0.3509	-0.66, 0.001	-0.37, 0.0961	0.96, 0	0.84, 0	0.83, 0	0.81, 0	0.82, 0	0.97, 0	0.84, 0	0.83, 0	0.83, 0	0.82, 0	0.38, 0.0853	0.36, 0.1092	0.21, 0.3692	0.84, 0	0.95, 0	0.93, 0	0.86, 0	0.33, 0.1459	0.24, 0.2915	0.28, 0.2115	0.26, 0.263	0.84, 0	0.95, 0	0.93, 0	0.86, 0	0.33, 0.1459	0.24, 0.2915	0.28, 0.2115	0.26, 0.263	0.37, 0.0999	0.5, 0.021	-0.51, 0.0181	-0.07, 0.7712	-0.01, 0.9643	-0.62, 0.0027	-0.3, 0.1824	0.7, 0.0005	0.37, 0.0999	0.5, 0.021
theta p Coh	0.91, 0	1, 1	0.96, 0	0.84, 0	0.8, 0	0.49, 0.0234	0.29, 0.1945	0.38, 0.0924	-0.45, 0.041	-0.36, 0.1106	0.91, 0	0.97, 0	0.94, 0	0.83, 0	0.81, 0	0.93, 0	0.97, 0	0.94, 0	0.84, 0	0.81, 0	0.3, 0.1864	0.44, 0.0444	0.26, 0.263	0.69, 0.0005	0.86, 0	0.89, 0	0.79, 0	0.39, 0.0797	0.19, 0.4137	0.38, 0.0936	0.36, 0.1065	0.69, 0.0005	0.86, 0	0.89, 0	0.79, 0	0.39, 0.0797	0.19, 0.4137	0.38, 0.0936	0.36, 0.1065	0.18, 0.4403	0.63, 0.0023	-0.36, 0.112	0.01, 0.951	0.05, 0.8361	-0.65, 0.0014	-0.13, 0.5632	0.74, 0.0001	0.18, 0.4403	0.63, 0.0023
theta m Coh	0.86, 0	0.96, 0	1, 1	0.93, 0	0.88, 0	0.53, 0.013	0.42, 0.055	0.52, 0.0152	-0.46, 0.036	-0.47, 0.0326	0.92, 0	0.97, 0	0.99, 0	0.92, 0	0.9, 0	0.91, 0	0.97, 0	0.99, 0	0.92, 0	0.89, 0	0.35, 0.1177	0.31, 0.1747	0.22, 0.3304	0.67, 0.0009	0.8, 0	0.85, 0	0.84, 0	0.19, 0.4039	0.11, 0.6218	0.26, 0.2506	0.25, 0.2731	0.67, 0.0009	0.8, 0	0.85, 0	0.84, 0	0.19, 0.4039	0.11, 0.6218	0.26, 0.2506	0.25, 0.2731	0.22, 0.3362	0.5, 0.021	-0.36, 0.112	-0.1, 0.6786	-0.07, 0.7712	-0.57, 0.0071	-0.13, 0.5786	0.69, 0.0005	0.22, 0.3362	0.5, 0.021
beta Coh	0.83, 0	0.84, 0	0.93, 0	1, 1	0.96, 0	0.41, 0.0656	0.38, 0.09	0.49, 0.0256	-0.46, 0.0366	-0.48, 0.0265	0.9, 0	0.85, 0	0.93, 0	0.98, 0	0.96, 0	0.88, 0	0.85, 0	0.93, 0	0.99, 0	0.97, 0	0.47, 0.032	0.16, 0.4999	0.25, 0.2706	0.67, 0.001	0.77, 0	0.84, 0	0.88, 0	0, 0.9866	-0.08, 0.7202	0.07, 0.7583	0.03, 0.8845	0.67, 0.001	0.77, 0	0.84, 0	0.88, 0	0, 0.9866	-0.08, 0.7202	0.07, 0.7583	0.03, 0.8845	0.29, 0.205	0.36, 0.1065	-0.34, 0.1281	-0.17, 0.4609	-0.09, 0.6868	-0.59, 0.0048	-0.14, 0.533	0.68, 0.0007	0.29, 0.205	0.36, 0.1065
gamma Coh	0.82, 0	0.8, 0	0.88, 0	0.96, 0	1, 1	0.41, 0.0665	0.44, 0.048	0.54, 0.011	-0.47, 0.0299	-0.4, 0.0755	0.88, 0	0.8, 0	0.89, 0	0.93, 0	0.99, 0	0.86, 0	0.8, 0	0.89, 0	0.94, 0	0.99, 0	0.45, 0.0423	0.23, 0.3078	0.3, 0.1805	0.67, 0.0008	0.79, 0	0.77, 0	0.89, 0	-0.01, 0.9822	-0.06, 0.81	-0.07, 0.7541	-0.12, 0.6139	0.67, 0.0008	0.79, 0	0.77, 0	0.89, 0	-0.01, 0.9822	-0.06, 0.81	-0.07, 0.7541	-0.12, 0.6139	0.34, 0.1312	0.36, 0.1106	-0.36, 0.112	-0.14, 0.548	-0.06, 0.8013	-0.54, 0.011	-0.29, 0.2071	0.66, 0.0012	0.34, 0.1312	0.36, 0.1106
delta wPLI	0.35, 0.1162	0.49, 0.0234	0.53, 0.013	0.41, 0.0656	0.41, 0.0665	1, 1	0.65, 0.0013	0.59, 0.0047	-0.35, 0.1191	-0.19, 0.4039	0.39, 0.0842	0.56, 0.0089	0.54, 0.011	0.42, 0.055	0.46, 0.0372	0.39, 0.0797	0.56, 0.0089	0.54, 0.011	0.44, 0.0487	0.45, 0.043	0.16, 0.4749	0.47, 0.0299	-0.03, 0.9066	0.28, 0.2158	0.32, 0.1635	0.35, 0.1236	0.39, 0.0787	0.26, 0.263	0.41, 0.0656	0.37, 0.1012	0.34, 0.1281	0.28, 0.2158	0.32, 0.1635	0.35, 0.1236	0.39, 0.0787	0.26, 0.263	0.41, 0.0656	0.37, 0.1012	0.34, 0.1281	-0.11, 0.6419	0, 0.9866	-0.18, 0.437	-0.04, 0.8493	0.15, 0.5256	-0.03, 0.9066	0.06, 0.7927	0.25, 0.2757	-0.11, 0.6419	0, 0.9866
theta p wPLI	0.15, 0.5219	0.29, 0.1945	0.42, 0.055	0.38, 0.09	0.44, 0.048	0.65, 0.0013	1, 1	0.92, 0	-0.03, 0.9066	-0.13, 0.5825	0.27, 0.234	0.44, 0.0444	0.47, 0.0305	0.4, 0.0734	0.49, 0.023	0.26, 0.258	0.44, 0.0444	0.47, 0.0305	0.39, 0.0797	0.48, 0.0265	0.08, 0.7328	0.24, 0.2996	0.19, 0.4071	0.07, 0.7498	0.18, 0.437	0.11, 0.65	0.19, 0.3974	-0.07, 0.7541	0.24, 0.2996	-0.01, 0.9688	-0.04, 0.8493	0.07, 0.7498	0.18, 0.437	0.11, 0.65	0.19, 0.3974	-0.07, 0.7541	0.24, 0.2996	-0.01, 0.9688	-0.04, 0.8493	0.06, 0.8057	-0.13, 0.5825	-0.07, 0.7755	-0.18, 0.4336	0.04, 0.8624	0.07, 0.7541	-0.06, 0.8057	0.06, 0.8013	0.06, 0.8057	-0.13, 0.5825
theta m wPLI	0.21, 0.3509	0.38, 0.0924	0.52, 0.0152	0.49, 0.0256	0.54, 0.011	0.59, 0.0047	0.92, 0	1, 1	-0.03, 0.911	-0.13, 0.5747	0.34, 0.1344	0.54, 0.0122	0.58, 0.0058	0.48, 0.0294	0.58, 0.0057	0.32, 0.1545	0.54, 0.0122	0.58, 0.0058	0.48, 0.0265	0.57, 0.007	-0.04, 0.8756	0.18, 0.4302	0.15, 0.5036	0.15, 0.5182	0.26, 0.2531	0.15, 0.5145	0.38, 0.0912	-0.15, 0.5293	0.1, 0.6745	-0.15, 0.5182	-0.12, 0.6139	0.15, 0.5182	0.26, 0.2531	0.15, 0.5145	0.38, 0.0912	-0.15, 0.5293	0.1, 0.6745	-0.15, 0.5182	-0.12, 0.6139	0.1, 0.6704	-0.03, 0.8845	-0.23, 0.3106	-0.2, 0.3785	0.01, 0.9733	0.03, 0.8889	-0.17, 0.4714	0.2, 0.3785	0.1, 0.6704	-0.03, 0.8845
beta wPLI	-0.66, 0.001	-0.45, 0.041	-0.46, 0.036	-0.46, 0.0366	-0.47, 0.0299	-0.35, 0.1191	-0.03, 0.9066	-0.03, 0.911	1, 1	0.37, 0.0999	-0.57, 0.0073	-0.39, 0.0808	-0.41, 0.0637	-0.45, 0.0403	-0.45, 0.041	-0.58, 0.0061	-0.39, 0.0808	-0.41, 0.0637	-0.47, 0.031	-0.46, 0.036	-0.41, 0.0665	-0.19, 0.417	0.22, 0.3362	-0.7, 0.0004	-0.54, 0.0124	-0.51, 0.0174	-0.58, 0.0055	-0.06, 0.7798	-0.4, 0.0694	-0.24, 0.3023	-0.23, 0.3133	-0.7, 0.0004	-0.54, 0.0124	-0.51, 0.0174	-0.58, 0.0055	-0.06, 0.7798	-0.4, 0.0694	-0.24, 0.3023	-0.23, 0.3133	-0.46, 0.0348	0.04, 0.8537	0.48, 0.0261	0.13, 0.5632	0.19, 0.4039	0.08, 0.7456	0.23, 0.3078	-0.37, 0.1025	-0.46, 0.0348	0.04, 0.8537
gamma wPLI	-0.37, 0.0961	-0.36, 0.1106	-0.47, 0.0326	-0.48, 0.0265	-0.4, 0.0755	-0.19, 0.4039	-0.13, 0.5825	-0.13, 0.5747	0.37, 0.0999	1, 1	-0.4, 0.0744	-0.33, 0.1392	-0.44, 0.0444	-0.48, 0.0294	-0.4, 0.0714	-0.42, 0.0575	-0.33, 0.1392	-0.44, 0.0444	-0.45, 0.0391	-0.4, 0.0704	-0.05, 0.823	0.36, 0.1134	-0.07, 0.7669	-0.41, 0.0637	-0.35, 0.1251	-0.38, 0.0865	-0.39, 0.0776	0.26, 0.263	0.2, 0.3942	0.08, 0.7202	0.05, 0.8318	-0.41, 0.0637	-0.35, 0.1251	-0.38, 0.0865	-0.39, 0.0776	0.26, 0.263	0.2, 0.3942	0.08, 0.7202	0.05, 0.8318	-0.26, 0.2458	-0.15, 0.5036	0.43, 0.0495	0.51, 0.0191	0.18, 0.4472	0.12, 0.606	-0.03, 0.8977	-0.25, 0.2706	-0.26, 0.2458	-0.15, 0.5036
delta PPC	0.96, 0	0.91, 0	0.92, 0	0.9, 0	0.88, 0	0.39, 0.0842	0.27, 0.234	0.34, 0.1344	-0.57, 0.0073	-0.4, 0.0744	1, 1	0.89, 0	0.89, 0	0.89, 0	0.88, 0	0.99, 0	0.89, 0	0.89, 0	0.9, 0	0.89, 0	0.41, 0.0675	0.29, 0.205	0.22, 0.3391	0.78, 0	0.91, 0	0.9, 0	0.88, 0	0.29, 0.2029	0.2, 0.3879	0.24, 0.305	0.21, 0.357	0.78, 0	0.91, 0	0.9, 0	0.88, 0	0.29, 0.2029	0.2, 0.3879	0.24, 0.305	0.21, 0.357	0.32, 0.1527	0.51, 0.0177	-0.45, 0.0397	-0.09, 0.6827	-0.01, 0.9733	-0.6, 0.0037	-0.31, 0.169	0.64, 0.0019	0.32, 0.1527	0.51, 0.0177
theta p PPC	0.84, 0	0.97, 0	0.97, 0	0.85, 0	0.8, 0	0.56, 0.0089	0.44, 0.0444	0.54, 0.0122	-0.39, 0.0808	-0.33, 0.1392	0.89, 0	1, 1	0.97, 0	0.85, 0	0.83, 0	0.89, 0	1, 0	0.97, 0	0.86, 0	0.82, 0	0.29, 0.205	0.42, 0.0584	0.19, 0.4104	0.62, 0.0025	0.8, 0	0.81, 0	0.77, 0	0.31, 0.1653	0.19, 0.4039	0.37, 0.0974	0.38, 0.0912	0.62, 0.0025	0.8, 0	0.81, 0	0.77, 0	0.31, 0.1653	0.19, 0.4039	0.37, 0.0974	0.38, 0.0912	0.14, 0.5442	0.57, 0.0075	-0.33, 0.1459	0.02, 0.9154	0.01, 0.9688	-0.54, 0.0112	-0.08, 0.7286	0.72, 0.0002	0.14, 0.5442	0.57, 0.0075
theta m PPC	0.83, 0	0.94, 0	0.99, 0	0.93, 0	0.89, 0	0.54, 0.011	0.47, 0.0305	0.58, 0.0058	-0.41, 0.0637	-0.44, 0.0444	0.89, 0	0.97, 0	1, 1	0.93, 0	0.91, 0	0.88, 0	0.97, 0	1, 0	0.93, 0	0.91, 0	0.37, 0.0986	0.31, 0.169	0.24, 0.2888	0.63, 0.0023	0.77, 0	0.81, 0	0.82, 0	0.13, 0.5747	0.04, 0.8537	0.22, 0.3391	0.21, 0.36	0.63, 0.0023	0.77, 0	0.81, 0	0.82, 0	0.13, 0.5747	0.04, 0.8537	0.22, 0.3391	0.21, 0.36	0.18, 0.4403	0.48, 0.0284	-0.33, 0.1392	-0.1, 0.654	-0.06, 0.7884	-0.57, 0.0071	-0.08, 0.7371	0.72, 0.0002	0.18, 0.4403	0.48, 0.0284
beta PPC	0.81, 0	0.83, 0	0.92, 0	0.98, 0	0.93, 0	0.42, 0.055	0.4, 0.0734	0.48, 0.0294	-0.45, 0.0403	-0.48, 0.0294	0.89, 0	0.85, 0	0.93, 0	1, 1	0.95, 0	0.87, 0	0.85, 0	0.93, 0	0.99, 0	0.95, 0	0.51, 0.0195	0.11, 0.6258	0.23, 0.3078	0.61, 0.0037	0.73, 0.0002	0.83, 0	0.83, 0	0.02, 0.9332	-0.06, 0.7927	0.13, 0.567	0.1, 0.6663	0.61, 0.0037	0.73, 0.0002	0.83, 0	0.83, 0	0.02, 0.9332	-0.06, 0.7927	0.13, 0.567	0.1, 0.6663	0.2, 0.3942	0.32, 0.1598	-0.29, 0.2093	-0.19, 0.3974	-0.05, 0.8449	-0.6, 0.004	-0.1, 0.6745	0.62, 0.0025	0.2, 0.3942	0.32, 0.1598
gamma PPC	0.82, 0	0.81, 0	0.9, 0	0.96, 0	0.99, 0	0.46, 0.0372	0.49, 0.023	0.58, 0.0057	-0.45, 0.041	-0.4, 0.0714	0.88, 0	0.83, 0	0.91, 0	0.95, 0	1, 1	0.86, 0	0.83, 0	0.91, 0	0.95, 0	1, 0	0.42, 0.055	0.24, 0.305	0.36, 0.1092	0.62, 0.0025	0.78, 0	0.79, 0	0.87, 0	0.04, 0.8801	-0.02, 0.9154	-0.01, 0.9643	-0.07, 0.7712	0.62, 0.0025	0.78, 0	0.79, 0	0.87, 0	0.04, 0.8801	-0.02, 0.9154	-0.01, 0.9643	-0.07, 0.7712	0.26, 0.2506	0.32, 0.1545	-0.32, 0.1635	-0.13, 0.5747	0.01, 0.9777	-0.56, 0.008	-0.25, 0.2706	0.63, 0.0022	0.26, 0.2506	0.32, 0.1545
delta PLV	0.97, 0	0.93, 0	0.91, 0	0.88, 0	0.86, 0	0.39, 0.0797	0.26, 0.258	0.32, 0.1545	-0.58, 0.0061	-0.42, 0.0575	0.99, 0	0.89, 0	0.88, 0	0.87, 0	0.86, 0	1, 1	0.89, 0	0.88, 0	0.88, 0	0.87, 0	0.38, 0.0936	0.29, 0.1966	0.22, 0.345	0.78, 0	0.92, 0	0.9, 0	0.86, 0	0.32, 0.1563	0.21, 0.3509	0.26, 0.263	0.24, 0.2888	0.78, 0	0.92, 0	0.9, 0	0.86, 0	0.32, 0.1563	0.21, 0.3509	0.26, 0.263	0.24, 0.2888	0.32, 0.1598	0.53, 0.013	-0.47, 0.0315	-0.1, 0.6663	0.02, 0.9288	-0.61, 0.0036	-0.3, 0.1884	0.64, 0.0017	0.32, 0.1598	0.53, 0.013
theta p PLV	0.84, 0	0.97, 0	0.97, 0	0.85, 0	0.8, 0	0.56, 0.0089	0.44, 0.0444	0.54, 0.0122	-0.39, 0.0808	-0.33, 0.1392	0.89, 0	1, 0	0.97, 0	0.85, 0	0.83, 0	0.89, 0	1, 1	0.97, 0	0.86, 0	0.82, 0	0.29, 0.205	0.42, 0.0584	0.19, 0.4104	0.62, 0.0025	0.8, 0	0.81, 0	0.77, 0	0.31, 0.1653	0.19, 0.4039	0.37, 0.0974	0.38, 0.0912	0.62, 0.0025	0.8, 0	0.81, 0	0.77, 0	0.31, 0.1653	0.19, 0.4039	0.37, 0.0974	0.38, 0.0912	0.14, 0.5442	0.57, 0.0075	-0.33, 0.1459	0.02, 0.9154	0.01, 0.9688	-0.54, 0.0112	-0.08, 0.7286	0.72, 0.0002	0.14, 0.5442	0.57, 0.0075
theta m PLV	0.83, 0	0.94, 0	0.99, 0	0.93, 0	0.89, 0	0.54, 0.011	0.47, 0.0305	0.58, 0.0058	-0.41, 0.0637	-0.44, 0.0444	0.89, 0	0.97, 0	1, 0	0.93, 0	0.91, 0	0.88, 0	0.97, 0	1, 1	0.93, 0	0.91, 0	0.37, 0.0986	0.31, 0.169	0.24, 0.2888	0.63, 0.0023	0.77, 0	0.81, 0	0.82, 0	0.13, 0.5747	0.04, 0.8537	0.22, 0.3391	0.21, 0.36	0.63, 0.0023	0.77, 0	0.81, 0	0.82, 0	0.13, 0.5747	0.04, 0.8537	0.22, 0.3391	0.21, 0.36	0.18, 0.4403	0.48, 0.0284	-0.33, 0.1392	-0.1, 0.654	-0.06, 0.7884	-0.57, 0.0071	-0.08, 0.7371	0.72, 0.0002	0.18, 0.4403	0.48, 0.0284
beta PLV	0.83, 0	0.84, 0	0.92, 0	0.99, 0	0.94, 0	0.44, 0.0487	0.39, 0.0797	0.48, 0.0265	-0.47, 0.031	-0.45, 0.0391	0.9, 0	0.86, 0	0.93, 0	0.99, 0	0.95, 0	0.88, 0	0.86, 0	0.93, 0	1, 1	0.96, 0	0.49, 0.0234	0.14, 0.5518	0.22, 0.3362	0.64, 0.0019	0.75, 0.0001	0.84, 0	0.87, 0	0.04, 0.8712	-0.03, 0.911	0.14, 0.5518	0.11, 0.6419	0.64, 0.0019	0.75, 0.0001	0.84, 0	0.87, 0	0.04, 0.8712	-0.03, 0.911	0.14, 0.5518	0.11, 0.6419	0.24, 0.305	0.32, 0.1563	-0.31, 0.169	-0.15, 0.5145	-0.06, 0.81	-0.57, 0.0067	-0.12, 0.602	0.65, 0.0016	0.24, 0.305	0.32, 0.1563
gamma PLV	0.82, 0	0.81, 0	0.89, 0	0.97, 0	0.99, 0	0.45, 0.043	0.48, 0.0265	0.57, 0.007	-0.46, 0.036	-0.4, 0.0704	0.89, 0	0.82, 0	0.91, 0	0.95, 0	1, 0	0.87, 0	0.82, 0	0.91, 0	0.96, 0	1, 1	0.44, 0.0472	0.22, 0.3362	0.34, 0.1266	0.63, 0.0021	0.79, 0	0.79, 0	0.87, 0	0.03, 0.911	-0.03, 0.8845	-0.02, 0.9243	-0.08, 0.7371	0.63, 0.0021	0.79, 0	0.79, 0	0.87, 0	0.03, 0.911	-0.03, 0.8845	-0.02, 0.9243	-0.08, 0.7371	0.27, 0.2363	0.32, 0.1527	-0.33, 0.1493	-0.15, 0.5256	-0.01, 0.9777	-0.57, 0.007	-0.27, 0.241	0.62, 0.0025	0.27, 0.2363	0.32, 0.1527
MRL PFC - theta vHC	0.38, 0.0853	0.3, 0.1864	0.35, 0.1177	0.47, 0.032	0.45, 0.0423	0.16, 0.4749	0.08, 0.7328	-0.04, 0.8756	-0.41, 0.0665	-0.05, 0.823	0.41, 0.0675	0.29, 0.205	0.37, 0.0986	0.51, 0.0195	0.42, 0.055	0.38, 0.0936	0.29, 0.205	0.37, 0.0986	0.49, 0.0234	0.44, 0.0472	1, 1	0.29, 0.1966	0.03, 0.9022	0.42, 0.061	0.23, 0.3078	0.38, 0.0876	0.29, 0.205	-0.16, 0.4749	-0.01, 0.9554	0.24, 0.3023	0.08, 0.7286	0.42, 0.061	0.23, 0.3078	0.38, 0.0876	0.29, 0.205	-0.16, 0.4749	-0.01, 0.9554	0.24, 0.3023	0.08, 0.7286	0.33, 0.1493	-0.01, 0.9599	0.11, 0.6419	-0.04, 0.8493	-0.39, 0.0787	-0.37, 0.0974	0.34, 0.1281	0.4, 0.0694	0.33, 0.1493	-0.01, 0.9599
PAC gamma vHC - theta PFC	0.36, 0.1092	0.44, 0.0444	0.31, 0.1747	0.16, 0.4999	0.23, 0.3078	0.47, 0.0299	0.24, 0.2996	0.18, 0.4302	-0.19, 0.417	0.36, 0.1134	0.29, 0.205	0.42, 0.0584	0.31, 0.169	0.11, 0.6258	0.24, 0.305	0.29, 0.1966	0.42, 0.0584	0.31, 0.169	0.14, 0.5518	0.22, 0.3362	0.29, 0.1966	1, 1	0.04, 0.858	0.38, 0.0924	0.39, 0.0831	0.26, 0.263	0.19, 0.4071	0.39, 0.0765	0.39, 0.0787	0.43, 0.0495	0.33, 0.1392	0.38, 0.0924	0.39, 0.0831	0.26, 0.263	0.19, 0.4071	0.39, 0.0765	0.39, 0.0787	0.43, 0.0495	0.33, 0.1392	0.14, 0.5556	0.38, 0.0936	-0.01, 0.9554	0.32, 0.1598	0.01, 0.9822	-0.23, 0.3106	0.14, 0.5367	0.51, 0.0177	0.14, 0.5556	0.38, 0.0936
PAC gamma PFC - theta vHC	0.21, 0.3692	0.26, 0.263	0.22, 0.3304	0.25, 0.2706	0.3, 0.1805	-0.03, 0.9066	0.19, 0.4071	0.15, 0.5036	0.22, 0.3362	-0.07, 0.7669	0.22, 0.3391	0.19, 0.4104	0.24, 0.2888	0.23, 0.3078	0.36, 0.1092	0.22, 0.345	0.19, 0.4104	0.24, 0.2888	0.22, 0.3362	0.34, 0.1266	0.03, 0.9022	0.04, 0.858	1, 1	-0.03, 0.8933	0.24, 0.2888	0.34, 0.1266	0.22, 0.3362	0.17, 0.4575	-0.14, 0.5367	-0.15, 0.5036	-0.34, 0.1297	-0.03, 0.8933	0.24, 0.2888	0.34, 0.1266	0.22, 0.3362	0.17, 0.4575	-0.14, 0.5367	-0.15, 0.5036	-0.34, 0.1297	-0.09, 0.6868	0.11, 0.6459	0.12, 0.606	0.16, 0.4785	0.3, 0.1805	-0.44, 0.0451	-0.19, 0.3974	0.12, 0.5903	-0.09, 0.6868	0.11, 0.6459
delta GC PFC -> vHC	0.84, 0	0.69, 0.0005	0.67, 0.0009	0.67, 0.001	0.67, 0.0008	0.28, 0.2158	0.07, 0.7498	0.15, 0.5182	-0.7, 0.0004	-0.41, 0.0637	0.78, 0	0.62, 0.0025	0.63, 0.0023	0.61, 0.0037	0.62, 0.0025	0.78, 0	0.62, 0.0025	0.63, 0.0023	0.64, 0.0019	0.63, 0.0021	0.42, 0.061	0.38, 0.0924	-0.03, 0.8933	1, 1	0.84, 0	0.7, 0.0004	0.76, 0.0001	-0.01, 0.9777	0.18, 0.4302	0.11, 0.6298	0.11, 0.6258	1, 0	0.84, 0	0.7, 0.0004	0.76, 0.0001	-0.01, 0.9777	0.18, 0.4302	0.11, 0.6298	0.11, 0.6258	0.72, 0.0002	0.38, 0.0853	-0.74, 0.0001	-0.31, 0.1785	-0.37, 0.0974	-0.36, 0.1092	-0.19, 0.3974	0.72, 0.0002	0.72, 0.0002	0.38, 0.0853
theta GC PFC -> vHC	0.95, 0	0.86, 0	0.8, 0	0.77, 0	0.79, 0	0.32, 0.1635	0.18, 0.437	0.26, 0.2531	-0.54, 0.0124	-0.35, 0.1251	0.91, 0	0.8, 0	0.77, 0	0.73, 0.0002	0.78, 0	0.92, 0	0.8, 0	0.77, 0	0.75, 0.0001	0.79, 0	0.23, 0.3078	0.39, 0.0831	0.24, 0.2888	0.84, 0	1, 1	0.87, 0	0.81, 0	0.32, 0.1527	0.13, 0.5825	0.12, 0.6178	0.11, 0.6419	0.84, 0	1, 0	0.87, 0	0.81, 0	0.32, 0.1527	0.13, 0.5825	0.12, 0.6178	0.11, 0.6419	0.39, 0.0787	0.61, 0.0037	-0.61, 0.0035	-0.14, 0.5594	0.07, 0.7712	-0.63, 0.0021	-0.39, 0.0831	0.72, 0.0002	0.39, 0.0787	0.61, 0.0037
beta GC PFC -> vHC	0.93, 0	0.89, 0	0.85, 0	0.84, 0	0.77, 0	0.35, 0.1236	0.11, 0.65	0.15, 0.5145	-0.51, 0.0174	-0.38, 0.0865	0.9, 0	0.81, 0	0.81, 0	0.83, 0	0.79, 0	0.9, 0	0.81, 0	0.81, 0	0.84, 0	0.79, 0	0.38, 0.0876	0.26, 0.263	0.34, 0.1266	0.7, 0.0004	0.87, 0	1, 1	0.8, 0	0.34, 0.1376	0.1, 0.6745	0.33, 0.1476	0.26, 0.2458	0.7, 0.0004	0.87, 0	1, 0	0.8, 0	0.34, 0.1376	0.1, 0.6745	0.33, 0.1476	0.26, 0.2458	0.18, 0.4336	0.45, 0.043	-0.36, 0.112	-0.01, 0.9643	0.08, 0.7456	-0.74, 0.0001	-0.18, 0.4302	0.67, 0.0009	0.18, 0.4336	0.45, 0.043
gamma GC PFC -> vHC	0.86, 0	0.79, 0	0.84, 0	0.88, 0	0.89, 0	0.39, 0.0787	0.19, 0.3974	0.38, 0.0912	-0.58, 0.0055	-0.39, 0.0776	0.88, 0	0.77, 0	0.82, 0	0.83, 0	0.87, 0	0.86, 0	0.77, 0	0.82, 0	0.87, 0	0.87, 0	0.29, 0.205	0.19, 0.4071	0.22, 0.3362	0.76, 0.0001	0.81, 0	0.8, 0	1, 1	0.08, 0.7328	0.07, 0.7669	0.02, 0.9199	0.02, 0.9199	0.76, 0.0001	0.81, 0	0.8, 0	1, 0	0.08, 0.7328	0.07, 0.7669	0.02, 0.9199	0.02, 0.9199	0.34, 0.1312	0.33, 0.1459	-0.54, 0.0112	-0.08, 0.7456	-0.06, 0.7841	-0.43, 0.0534	-0.37, 0.1025	0.67, 0.0009	0.34, 0.1312	0.33, 0.1459
delta GC vHC -> PFC	0.33, 0.1459	0.39, 0.0797	0.19, 0.4039	0, 0.9866	-0.01, 0.9822	0.26, 0.263	-0.07, 0.7541	-0.15, 0.5293	-0.06, 0.7798	0.26, 0.263	0.29, 0.2029	0.31, 0.1653	0.13, 0.5747	0.02, 0.9332	0.04, 0.8801	0.32, 0.1563	0.31, 0.1653	0.13, 0.5747	0.04, 0.8712	0.03, 0.911	-0.16, 0.4749	0.39, 0.0765	0.17, 0.4575	-0.01, 0.9777	0.32, 0.1527	0.34, 0.1376	0.08, 0.7328	1, 1	0.55, 0.0099	0.56, 0.0089	0.53, 0.013	-0.01, 0.9777	0.32, 0.1527	0.34, 0.1376	0.08, 0.7328	1, 0	0.55, 0.0099	0.56, 0.0089	0.53, 0.013	-0.34, 0.1297	0.42, 0.061	0.12, 0.5981	0.51, 0.0191	0.66, 0.0011	-0.29, 0.1987	-0.25, 0.268	-0.02, 0.9154	-0.34, 0.1297	0.42, 0.061
theta GC vHC -> PFC	0.24, 0.2915	0.19, 0.4137	0.11, 0.6218	-0.08, 0.7202	-0.06, 0.81	0.41, 0.0656	0.24, 0.2996	0.1, 0.6745	-0.4, 0.0694	0.2, 0.3942	0.2, 0.3879	0.19, 0.4039	0.04, 0.8537	-0.06, 0.7927	-0.02, 0.9154	0.21, 0.3509	0.19, 0.4039	0.04, 0.8537	-0.03, 0.911	-0.03, 0.8845	-0.01, 0.9554	0.39, 0.0787	-0.14, 0.5367	0.18, 0.4302	0.13, 0.5825	0.1, 0.6745	0.07, 0.7669	0.55, 0.0099	1, 1	0.64, 0.0019	0.62, 0.0027	0.18, 0.4302	0.13, 0.5825	0.1, 0.6745	0.07, 0.7669	0.55, 0.0099	1, 0	0.64, 0.0019	0.62, 0.0027	0.07, 0.7541	-0.13, 0.5632	-0.06, 0.7841	0.34, 0.1266	0.06, 0.7884	0.34, 0.1376	-0.18, 0.4437	-0.15, 0.5256	0.07, 0.7541	-0.13, 0.5632
beta GC vHC -> PFC	0.28, 0.2115	0.38, 0.0936	0.26, 0.2506	0.07, 0.7583	-0.07, 0.7541	0.37, 0.1012	-0.01, 0.9688	-0.15, 0.5182	-0.24, 0.3023	0.08, 0.7202	0.24, 0.305	0.37, 0.0974	0.22, 0.3391	0.13, 0.567	-0.01, 0.9643	0.26, 0.263	0.37, 0.0974	0.22, 0.3391	0.14, 0.5518	-0.02, 0.9243	0.24, 0.3023	0.43, 0.0495	-0.15, 0.5036	0.11, 0.6298	0.12, 0.6178	0.33, 0.1476	0.02, 0.9199	0.56, 0.0089	0.64, 0.0019	1, 1	0.95, 0	0.11, 0.6298	0.12, 0.6178	0.33, 0.1476	0.02, 0.9199	0.56, 0.0089	0.64, 0.0019	1, 0	0.95, 0	-0.21, 0.3692	0.09, 0.6827	0.21, 0.357	0.44, 0.0487	0.07, 0.7583	-0.06, 0.8057	0.45, 0.043	0.19, 0.4137	-0.21, 0.3692	0.09, 0.6827
gamma GC vHC -> PFC	0.26, 0.263	0.36, 0.1065	0.25, 0.2731	0.03, 0.8845	-0.12, 0.6139	0.34, 0.1281	-0.04, 0.8493	-0.12, 0.6139	-0.23, 0.3133	0.05, 0.8318	0.21, 0.357	0.38, 0.0912	0.21, 0.36	0.1, 0.6663	-0.07, 0.7712	0.24, 0.2888	0.38, 0.0912	0.21, 0.36	0.11, 0.6419	-0.08, 0.7371	0.08, 0.7286	0.33, 0.1392	-0.34, 0.1297	0.11, 0.6258	0.11, 0.6419	0.26, 0.2458	0.02, 0.9199	0.53, 0.013	0.62, 0.0027	0.95, 0	1, 1	0.11, 0.6258	0.11, 0.6419	0.26, 0.2458	0.02, 0.9199	0.53, 0.013	0.62, 0.0027	0.95, 0	1, 0	-0.23, 0.3246	0.15, 0.5293	0.08, 0.7328	0.34, 0.136	0.08, 0.7456	0.03, 0.8933	0.39, 0.0797	0.17, 0.454	-0.23, 0.3246	0.15, 0.5293
delta np GC PFC -> vHC	0.84, 0	0.69, 0.0005	0.67, 0.0009	0.67, 0.001	0.67, 0.0008	0.28, 0.2158	0.07, 0.7498	0.15, 0.5182	-0.7, 0.0004	-0.41, 0.0637	0.78, 0	0.62, 0.0025	0.63, 0.0023	0.61, 0.0037	0.62, 0.0025	0.78, 0	0.62, 0.0025	0.63, 0.0023	0.64, 0.0019	0.63, 0.0021	0.42, 0.061	0.38, 0.0924	-0.03, 0.8933	1, 0	0.84, 0	0.7, 0.0004	0.76, 0.0001	-0.01, 0.9777	0.18, 0.4302	0.11, 0.6298	0.11, 0.6258	1, 1	0.84, 0	0.7, 0.0004	0.76, 0.0001	-0.01, 0.9777	0.18, 0.4302	0.11, 0.6298	0.11, 0.6258	0.72, 0.0002	0.38, 0.0853	-0.74, 0.0001	-0.31, 0.1785	-0.37, 0.0974	-0.36, 0.1092	-0.19, 0.3974	0.72, 0.0002	0.72, 0.0002	0.38, 0.0853
theta np GC PFC -> vHC	0.95, 0	0.86, 0	0.8, 0	0.77, 0	0.79, 0	0.32, 0.1635	0.18, 0.437	0.26, 0.2531	-0.54, 0.0124	-0.35, 0.1251	0.91, 0	0.8, 0	0.77, 0	0.73, 0.0002	0.78, 0	0.92, 0	0.8, 0	0.77, 0	0.75, 0.0001	0.79, 0	0.23, 0.3078	0.39, 0.0831	0.24, 0.2888	0.84, 0	1, 0	0.87, 0	0.81, 0	0.32, 0.1527	0.13, 0.5825	0.12, 0.6178	0.11, 0.6419	0.84, 0	1, 1	0.87, 0	0.81, 0	0.32, 0.1527	0.13, 0.5825	0.12, 0.6178	0.11, 0.6419	0.39, 0.0787	0.61, 0.0037	-0.61, 0.0035	-0.14, 0.5594	0.07, 0.7712	-0.63, 0.0021	-0.39, 0.0831	0.72, 0.0002	0.39, 0.0787	0.61, 0.0037
beta np GC PFC -> vHC	0.93, 0	0.89, 0	0.85, 0	0.84, 0	0.77, 0	0.35, 0.1236	0.11, 0.65	0.15, 0.5145	-0.51, 0.0174	-0.38, 0.0865	0.9, 0	0.81, 0	0.81, 0	0.83, 0	0.79, 0	0.9, 0	0.81, 0	0.81, 0	0.84, 0	0.79, 0	0.38, 0.0876	0.26, 0.263	0.34, 0.1266	0.7, 0.0004	0.87, 0	1, 0	0.8, 0	0.34, 0.1376	0.1, 0.6745	0.33, 0.1476	0.26, 0.2458	0.7, 0.0004	0.87, 0	1, 1	0.8, 0	0.34, 0.1376	0.1, 0.6745	0.33, 0.1476	0.26, 0.2458	0.18, 0.4336	0.45, 0.043	-0.36, 0.112	-0.01, 0.9643	0.08, 0.7456	-0.74, 0.0001	-0.18, 0.4302	0.67, 0.0009	0.18, 0.4336	0.45, 0.043
gamma np GC PFC -> vHC	0.86, 0	0.79, 0	0.84, 0	0.88, 0	0.89, 0	0.39, 0.0787	0.19, 0.3974	0.38, 0.0912	-0.58, 0.0055	-0.39, 0.0776	0.88, 0	0.77, 0	0.82, 0	0.83, 0	0.87, 0	0.86, 0	0.77, 0	0.82, 0	0.87, 0	0.87, 0	0.29, 0.205	0.19, 0.4071	0.22, 0.3362	0.76, 0.0001	0.81, 0	0.8, 0	1, 0	0.08, 0.7328	0.07, 0.7669	0.02, 0.9199	0.02, 0.9199	0.76, 0.0001	0.81, 0	0.8, 0	1, 1	0.08, 0.7328	0.07, 0.7669	0.02, 0.9199	0.02, 0.9199	0.34, 0.1312	0.33, 0.1459	-0.54, 0.0112	-0.08, 0.7456	-0.06, 0.7841	-0.43, 0.0534	-0.37, 0.1025	0.67, 0.0009	0.34, 0.1312	0.33, 0.1459
delta np GC vHC -> PFC	0.33, 0.1459	0.39, 0.0797	0.19, 0.4039	0, 0.9866	-0.01, 0.9822	0.26, 0.263	-0.07, 0.7541	-0.15, 0.5293	-0.06, 0.7798	0.26, 0.263	0.29, 0.2029	0.31, 0.1653	0.13, 0.5747	0.02, 0.9332	0.04, 0.8801	0.32, 0.1563	0.31, 0.1653	0.13, 0.5747	0.04, 0.8712	0.03, 0.911	-0.16, 0.4749	0.39, 0.0765	0.17, 0.4575	-0.01, 0.9777	0.32, 0.1527	0.34, 0.1376	0.08, 0.7328	1, 0	0.55, 0.0099	0.56, 0.0089	0.53, 0.013	-0.01, 0.9777	0.32, 0.1527	0.34, 0.1376	0.08, 0.7328	1, 1	0.55, 0.0099	0.56, 0.0089	0.53, 0.013	-0.34, 0.1297	0.42, 0.061	0.12, 0.5981	0.51, 0.0191	0.66, 0.0011	-0.29, 0.1987	-0.25, 0.268	-0.02, 0.9154	-0.34, 0.1297	0.42, 0.061
theta np GC vHC -> PFC	0.24, 0.2915	0.19, 0.4137	0.11, 0.6218	-0.08, 0.7202	-0.06, 0.81	0.41, 0.0656	0.24, 0.2996	0.1, 0.6745	-0.4, 0.0694	0.2, 0.3942	0.2, 0.3879	0.19, 0.4039	0.04, 0.8537	-0.06, 0.7927	-0.02, 0.9154	0.21, 0.3509	0.19, 0.4039	0.04, 0.8537	-0.03, 0.911	-0.03, 0.8845	-0.01, 0.9554	0.39, 0.0787	-0.14, 0.5367	0.18, 0.4302	0.13, 0.5825	0.1, 0.6745	0.07, 0.7669	0.55, 0.0099	1, 0	0.64, 0.0019	0.62, 0.0027	0.18, 0.4302	0.13, 0.5825	0.1, 0.6745	0.07, 0.7669	0.55, 0.0099	1, 1	0.64, 0.0019	0.62, 0.0027	0.07, 0.7541	-0.13, 0.5632	-0.06, 0.7841	0.34, 0.1266	0.06, 0.7884	0.34, 0.1376	-0.18, 0.4437	-0.15, 0.5256	0.07, 0.7541	-0.13, 0.5632
beta np GC vHC -> PFC	0.28, 0.2115	0.38, 0.0936	0.26, 0.2506	0.07, 0.7583	-0.07, 0.7541	0.37, 0.1012	-0.01, 0.9688	-0.15, 0.5182	-0.24, 0.3023	0.08, 0.7202	0.24, 0.305	0.37, 0.0974	0.22, 0.3391	0.13, 0.567	-0.01, 0.9643	0.26, 0.263	0.37, 0.0974	0.22, 0.3391	0.14, 0.5518	-0.02, 0.9243	0.24, 0.3023	0.43, 0.0495	-0.15, 0.5036	0.11, 0.6298	0.12, 0.6178	0.33, 0.1476	0.02, 0.9199	0.56, 0.0089	0.64, 0.0019	1, 0	0.95, 0	0.11, 0.6298	0.12, 0.6178	0.33, 0.1476	0.02, 0.9199	0.56, 0.0089	0.64, 0.0019	1, 1	0.95, 0	-0.21, 0.3692	0.09, 0.6827	0.21, 0.357	0.44, 0.0487	0.07, 0.7583	-0.06, 0.8057	0.45, 0.043	0.19, 0.4137	-0.21, 0.3692	0.09, 0.6827
gamma np GC vHC -> PFC	0.26, 0.263	0.36, 0.1065	0.25, 0.2731	0.03, 0.8845	-0.12, 0.6139	0.34, 0.1281	-0.04, 0.8493	-0.12, 0.6139	-0.23, 0.3133	0.05, 0.8318	0.21, 0.357	0.38, 0.0912	0.21, 0.36	0.1, 0.6663	-0.07, 0.7712	0.24, 0.2888	0.38, 0.0912	0.21, 0.36	0.11, 0.6419	-0.08, 0.7371	0.08, 0.7286	0.33, 0.1392	-0.34, 0.1297	0.11, 0.6258	0.11, 0.6419	0.26, 0.2458	0.02, 0.9199	0.53, 0.013	0.62, 0.0027	0.95, 0	1, 0	0.11, 0.6258	0.11, 0.6419	0.26, 0.2458	0.02, 0.9199	0.53, 0.013	0.62, 0.0027	0.95, 0	1, 1	-0.23, 0.3246	0.15, 0.5293	0.08, 0.7328	0.34, 0.136	0.08, 0.7456	0.03, 0.8933	0.39, 0.0797	0.17, 0.454	-0.23, 0.3246	0.15, 0.5293
delta dtf PFC -> vHC	0.37, 0.0999	0.18, 0.4403	0.22, 0.3362	0.29, 0.205	0.34, 0.1312	-0.11, 0.6419	0.06, 0.8057	0.1, 0.6704	-0.46, 0.0348	-0.26, 0.2458	0.32, 0.1527	0.14, 0.5442	0.18, 0.4403	0.2, 0.3942	0.26, 0.2506	0.32, 0.1598	0.14, 0.5442	0.18, 0.4403	0.24, 0.305	0.27, 0.2363	0.33, 0.1493	0.14, 0.5556	-0.09, 0.6868	0.72, 0.0002	0.39, 0.0787	0.18, 0.4336	0.34, 0.1312	-0.34, 0.1297	0.07, 0.7541	-0.21, 0.3692	-0.23, 0.3246	0.72, 0.0002	0.39, 0.0787	0.18, 0.4336	0.34, 0.1312	-0.34, 0.1297	0.07, 0.7541	-0.21, 0.3692	-0.23, 0.3246	1, 1	0.04, 0.8668	-0.6, 0.0043	-0.38, 0.0924	-0.56, 0.008	0, 0.9955	-0.14, 0.5518	0.34, 0.1328	1, 0	0.04, 0.8668
theta dtf PFC -> vHC	0.5, 0.021	0.63, 0.0023	0.5, 0.021	0.36, 0.1065	0.36, 0.1106	0, 0.9866	-0.13, 0.5825	-0.03, 0.8845	0.04, 0.8537	-0.15, 0.5036	0.51, 0.0177	0.57, 0.0075	0.48, 0.0284	0.32, 0.1598	0.32, 0.1545	0.53, 0.013	0.57, 0.0075	0.48, 0.0284	0.32, 0.1563	0.32, 0.1527	-0.01, 0.9599	0.38, 0.0936	0.11, 0.6459	0.38, 0.0853	0.61, 0.0037	0.45, 0.043	0.33, 0.1459	0.42, 0.061	-0.13, 0.5632	0.09, 0.6827	0.15, 0.5293	0.38, 0.0853	0.61, 0.0037	0.45, 0.043	0.33, 0.1459	0.42, 0.061	-0.13, 0.5632	0.09, 0.6827	0.15, 0.5293	0.04, 0.8668	1, 1	-0.17, 0.4644	0.1, 0.6745	0.08, 0.7371	-0.58, 0.0058	-0.13, 0.567	0.55, 0.0093	0.04, 0.8668	1, 0
beta dtf PFC -> vHC	-0.51, 0.0181	-0.36, 0.112	-0.36, 0.112	-0.34, 0.1281	-0.36, 0.112	-0.18, 0.437	-0.07, 0.7755	-0.23, 0.3106	0.48, 0.0261	0.43, 0.0495	-0.45, 0.0397	-0.33, 0.1459	-0.33, 0.1392	-0.29, 0.2093	-0.32, 0.1635	-0.47, 0.0315	-0.33, 0.1459	-0.33, 0.1392	-0.31, 0.169	-0.33, 0.1493	0.11, 0.6419	-0.01, 0.9554	0.12, 0.606	-0.74, 0.0001	-0.61, 0.0035	-0.36, 0.112	-0.54, 0.0112	0.12, 0.5981	-0.06, 0.7841	0.21, 0.357	0.08, 0.7328	-0.74, 0.0001	-0.61, 0.0035	-0.36, 0.112	-0.54, 0.0112	0.12, 0.5981	-0.06, 0.7841	0.21, 0.357	0.08, 0.7328	-0.6, 0.0043	-0.17, 0.4644	1, 1	0.58, 0.0059	0.18, 0.437	0.06, 0.81	0.39, 0.0787	-0.39, 0.0765	-0.6, 0.0043	-0.17, 0.4644
gamma dtf PFC -> vHC	-0.07, 0.7712	0.01, 0.951	-0.1, 0.6786	-0.17, 0.4609	-0.14, 0.548	-0.04, 0.8493	-0.18, 0.4336	-0.2, 0.3785	0.13, 0.5632	0.51, 0.0191	-0.09, 0.6827	0.02, 0.9154	-0.1, 0.654	-0.19, 0.3974	-0.13, 0.5747	-0.1, 0.6663	0.02, 0.9154	-0.1, 0.654	-0.15, 0.5145	-0.15, 0.5256	-0.04, 0.8493	0.32, 0.1598	0.16, 0.4785	-0.31, 0.1785	-0.14, 0.5594	-0.01, 0.9643	-0.08, 0.7456	0.51, 0.0191	0.34, 0.1266	0.44, 0.0487	0.34, 0.136	-0.31, 0.1785	-0.14, 0.5594	-0.01, 0.9643	-0.08, 0.7456	0.51, 0.0191	0.34, 0.1266	0.44, 0.0487	0.34, 0.136	-0.38, 0.0924	0.1, 0.6745	0.58, 0.0059	1, 1	0.21, 0.3661	0.09, 0.7035	0.06, 0.8057	0.02, 0.9199	-0.38, 0.0924	0.1, 0.6745
delta dtf vHC -> PFC	-0.01, 0.9643	0.05, 0.8361	-0.07, 0.7712	-0.09, 0.6868	-0.06, 0.8013	0.15, 0.5256	0.04, 0.8624	0.01, 0.9733	0.19, 0.4039	0.18, 0.4472	-0.01, 0.9733	0.01, 0.9688	-0.06, 0.7884	-0.05, 0.8449	0.01, 0.9777	0.02, 0.9288	0.01, 0.9688	-0.06, 0.7884	-0.06, 0.81	-0.01, 0.9777	-0.39, 0.0787	0.01, 0.9822	0.3, 0.1805	-0.37, 0.0974	0.07, 0.7712	0.08, 0.7456	-0.06, 0.7841	0.66, 0.0011	0.06, 0.7884	0.07, 0.7583	0.08, 0.7456	-0.37, 0.0974	0.07, 0.7712	0.08, 0.7456	-0.06, 0.7841	0.66, 0.0011	0.06, 0.7884	0.07, 0.7583	0.08, 0.7456	-0.56, 0.008	0.08, 0.7371	0.18, 0.437	0.21, 0.3661	1, 1	-0.21, 0.3509	-0.26, 0.258	-0.26, 0.2506	-0.56, 0.008	0.08, 0.7371
theta dtf vHC -> PFC	-0.62, 0.0027	-0.65, 0.0014	-0.57, 0.0071	-0.59, 0.0048	-0.54, 0.011	-0.03, 0.9066	0.07, 0.7541	0.03, 0.8889	0.08, 0.7456	0.12, 0.606	-0.6, 0.0037	-0.54, 0.0112	-0.57, 0.0071	-0.6, 0.004	-0.56, 0.008	-0.61, 0.0036	-0.54, 0.0112	-0.57, 0.0071	-0.57, 0.0067	-0.57, 0.007	-0.37, 0.0974	-0.23, 0.3106	-0.44, 0.0451	-0.36, 0.1092	-0.63, 0.0021	-0.74, 0.0001	-0.43, 0.0534	-0.29, 0.1987	0.34, 0.1376	-0.06, 0.8057	0.03, 0.8933	-0.36, 0.1092	-0.63, 0.0021	-0.74, 0.0001	-0.43, 0.0534	-0.29, 0.1987	0.34, 0.1376	-0.06, 0.8057	0.03, 0.8933	0, 0.9955	-0.58, 0.0058	0.06, 0.81	0.09, 0.7035	-0.21, 0.3509	1, 1	0.08, 0.7413	-0.51, 0.0195	0, 0.9955	-0.58, 0.0058
beta dtf vHC -> PFC	-0.3, 0.1824	-0.13, 0.5632	-0.13, 0.5786	-0.14, 0.533	-0.29, 0.2071	0.06, 0.7927	-0.06, 0.8057	-0.17, 0.4714	0.23, 0.3078	-0.03, 0.8977	-0.31, 0.169	-0.08, 0.7286	-0.08, 0.7371	-0.1, 0.6745	-0.25, 0.2706	-0.3, 0.1884	-0.08, 0.7286	-0.08, 0.7371	-0.12, 0.602	-0.27, 0.241	0.34, 0.1281	0.14, 0.5367	-0.19, 0.3974	-0.19, 0.3974	-0.39, 0.0831	-0.18, 0.4302	-0.37, 0.1025	-0.25, 0.268	-0.18, 0.4437	0.45, 0.043	0.39, 0.0797	-0.19, 0.3974	-0.39, 0.0831	-0.18, 0.4302	-0.37, 0.1025	-0.25, 0.268	-0.18, 0.4437	0.45, 0.043	0.39, 0.0797	-0.14, 0.5518	-0.13, 0.567	0.39, 0.0787	0.06, 0.8057	-0.26, 0.258	0.08, 0.7413	1, 1	0.17, 0.4506	-0.14, 0.5518	-0.13, 0.567
gamma dtf vHC -> PFC	0.7, 0.0005	0.74, 0.0001	0.69, 0.0005	0.68, 0.0007	0.66, 0.0012	0.25, 0.2757	0.06, 0.8013	0.2, 0.3785	-0.37, 0.1025	-0.25, 0.2706	0.64, 0.0019	0.72, 0.0002	0.72, 0.0002	0.62, 0.0025	0.63, 0.0022	0.64, 0.0017	0.72, 0.0002	0.72, 0.0002	0.65, 0.0016	0.62, 0.0025	0.4, 0.0694	0.51, 0.0177	0.12, 0.5903	0.72, 0.0002	0.72, 0.0002	0.67, 0.0009	0.67, 0.0009	-0.02, 0.9154	-0.15, 0.5256	0.19, 0.4137	0.17, 0.454	0.72, 0.0002	0.72, 0.0002	0.67, 0.0009	0.67, 0.0009	-0.02, 0.9154	-0.15, 0.5256	0.19, 0.4137	0.17, 0.454	0.34, 0.1328	0.55, 0.0093	-0.39, 0.0765	0.02, 0.9199	-0.26, 0.2506	-0.51, 0.0195	0.17, 0.4506	1, 1	0.34, 0.1328	0.55, 0.0093
delta pdc PFC -> vHC	0.37, 0.0999	0.18, 0.4403	0.22, 0.3362	0.29, 0.205	0.34, 0.1312	-0.11, 0.6419	0.06, 0.8057	0.1, 0.6704	-0.46, 0.0348	-0.26, 0.2458	0.32, 0.1527	0.14, 0.5442	0.18, 0.4403	0.2, 0.3942	0.26, 0.2506	0.32, 0.1598	0.14, 0.5442	0.18, 0.4403	0.24, 0.305	0.27, 0.2363	0.33, 0.1493	0.14, 0.5556	-0.09, 0.6868	0.72, 0.0002	0.39, 0.0787	0.18, 0.4336	0.34, 0.1312	-0.34, 0.1297	0.07, 0.7541	-0.21, 0.3692	-0.23, 0.3246	0.72, 0.0002	0.39, 0.0787	0.18, 0.4336	0.34, 0.1312	-0.34, 0.1297	0.07, 0.7541	-0.21, 0.3692	-0.23, 0.3246	1, 0	0.04, 0.8668	-0.6, 0.0043	-0.38, 0.0924	-0.56, 0.008	0, 0.9955	-0.14, 0.5518	0.34, 0.1328	1, 1	0.04, 0.8668
theta pdc PFC -> vHC	0.5, 0.021	0.63, 0.0023	0.5, 0.021	0.36, 0.1065	0.36, 0.1106	0, 0.9866	-0.13, 0.5825	-0.03, 0.8845	0.04, 0.8537	-0.15, 0.5036	0.51, 0.0177	0.57, 0.0075	0.48, 0.0284	0.32, 0.1598	0.32, 0.1545	0.53, 0.013	0.57, 0.0075	0.48, 0.0284	0.32, 0.1563	0.32, 0.1527	-0.01, 0.9599	0.38, 0.0936	0.11, 0.6459	0.38, 0.0853	0.61, 0.0037	0.45, 0.043	0.33, 0.1459	0.42, 0.061	-0.13, 0.5632	0.09, 0.6827	0.15, 0.5293	0.38, 0.0853	0.61, 0.0037	0.45, 0.043	0.33, 0.1459	0.42, 0.061	-0.13, 0.5632	0.09, 0.6827	0.15, 0.5293	0.04, 0.8668	1, 0	-0.17, 0.4644	0.1, 0.6745	0.08, 0.7371	-0.58, 0.0058	-0.13, 0.567	0.55, 0.0093	0.04, 0.8668	1, 1
beta pdc PFC -> vHC	-0.51, 0.0181	-0.36, 0.112	-0.36, 0.112	-0.34, 0.1281	-0.36, 0.112	-0.18, 0.437	-0.07, 0.7755	-0.23, 0.3106	0.48, 0.0261	0.43, 0.0495	-0.45, 0.0397	-0.33, 0.1459	-0.33, 0.1392	-0.29, 0.2093	-0.32, 0.1635	-0.47, 0.0315	-0.33, 0.1459	-0.33, 0.1392	-0.31, 0.169	-0.33, 0.1493	0.11, 0.6419	-0.01, 0.9554	0.12, 0.606	-0.74, 0.0001	-0.61, 0.0035	-0.36, 0.112	-0.54, 0.0112	0.12, 0.5981	-0.06, 0.7841	0.21, 0.357	0.08, 0.7328	-0.74, 0.0001	-0.61, 0.0035	-0.36, 0.112	-0.54, 0.0112	0.12, 0.5981	-0.06, 0.7841	0.21, 0.357	0.08, 0.7328	-0.6, 0.0043	-0.17, 0.4644	1, 0	0.58, 0.0059	0.18, 0.437	0.06, 0.81	0.39, 0.0787	-0.39, 0.0765	-0.6, 0.0043	-0.17, 0.4644
gamma pdc PFC -> vHC	-0.07, 0.7712	0.01, 0.951	-0.1, 0.6786	-0.17, 0.4609	-0.14, 0.548	-0.04, 0.8493	-0.18, 0.4336	-0.2, 0.3785	0.13, 0.5632	0.51, 0.0191	-0.09, 0.6827	0.02, 0.9154	-0.1, 0.654	-0.19, 0.3974	-0.13, 0.5747	-0.1, 0.6663	0.02, 0.9154	-0.1, 0.654	-0.15, 0.5145	-0.15, 0.5256	-0.04, 0.8493	0.32, 0.1598	0.16, 0.4785	-0.31, 0.1785	-0.14, 0.5594	-0.01, 0.9643	-0.08, 0.7456	0.51, 0.0191	0.34, 0.1266	0.44, 0.0487	0.34, 0.136	-0.31, 0.1785	-0.14, 0.5594	-0.01, 0.9643	-0.08, 0.7456	0.51, 0.0191	0.34, 0.1266	0.44, 0.0487	0.34, 0.136	-0.38, 0.0924	0.1, 0.6745	0.58, 0.0059	1, 0	0.21, 0.3661	0.09, 0.7035	0.06, 0.8057	0.02, 0.9199	-0.38, 0.0924	0.1, 0.6745
delta pdc vHC -> PFC	-0.01, 0.9643	0.05, 0.8361	-0.07, 0.7712	-0.09, 0.6868	-0.06, 0.8013	0.15, 0.5256	0.04, 0.8624	0.01, 0.9733	0.19, 0.4039	0.18, 0.4472	-0.01, 0.9733	0.01, 0.9688	-0.06, 0.7884	-0.05, 0.8449	0.01, 0.9777	0.02, 0.9288	0.01, 0.9688	-0.06, 0.7884	-0.06, 0.81	-0.01, 0.9777	-0.39, 0.0787	0.01, 0.9822	0.3, 0.1805	-0.37, 0.0974	0.07, 0.7712	0.08, 0.7456	-0.06, 0.7841	0.66, 0.0011	0.06, 0.7884	0.07, 0.7583	0.08, 0.7456	-0.37, 0.0974	0.07, 0.7712	0.08, 0.7456	-0.06, 0.7841	0.66, 0.0011	0.06, 0.7884	0.07, 0.7583	0.08, 0.7456	-0.56, 0.008	0.08, 0.7371	0.18, 0.437	0.21, 0.3661	1, 0	-0.21, 0.3509	-0.26, 0.258	-0.26, 0.2506	-0.56, 0.008	0.08, 0.7371
theta pdc vHC -> PFC	-0.62, 0.0027	-0.65, 0.0014	-0.57, 0.0071	-0.59, 0.0048	-0.54, 0.011	-0.03, 0.9066	0.07, 0.7541	0.03, 0.8889	0.08, 0.7456	0.12, 0.606	-0.6, 0.0037	-0.54, 0.0112	-0.57, 0.0071	-0.6, 0.004	-0.56, 0.008	-0.61, 0.0036	-0.54, 0.0112	-0.57, 0.0071	-0.57, 0.0067	-0.57, 0.007	-0.37, 0.0974	-0.23, 0.3106	-0.44, 0.0451	-0.36, 0.1092	-0.63, 0.0021	-0.74, 0.0001	-0.43, 0.0534	-0.29, 0.1987	0.34, 0.1376	-0.06, 0.8057	0.03, 0.8933	-0.36, 0.1092	-0.63, 0.0021	-0.74, 0.0001	-0.43, 0.0534	-0.29, 0.1987	0.34, 0.1376	-0.06, 0.8057	0.03, 0.8933	0, 0.9955	-0.58, 0.0058	0.06, 0.81	0.09, 0.7035	-0.21, 0.3509	1, 0	0.08, 0.7413	-0.51, 0.0195	0, 0.9955	-0.58, 0.0058
beta pdc vHC -> PFC	-0.3, 0.1824	-0.13, 0.5632	-0.13, 0.5786	-0.14, 0.533	-0.29, 0.2071	0.06, 0.7927	-0.06, 0.8057	-0.17, 0.4714	0.23, 0.3078	-0.03, 0.8977	-0.31, 0.169	-0.08, 0.7286	-0.08, 0.7371	-0.1, 0.6745	-0.25, 0.2706	-0.3, 0.1884	-0.08, 0.7286	-0.08, 0.7371	-0.12, 0.602	-0.27, 0.241	0.34, 0.1281	0.14, 0.5367	-0.19, 0.3974	-0.19, 0.3974	-0.39, 0.0831	-0.18, 0.4302	-0.37, 0.1025	-0.25, 0.268	-0.18, 0.4437	0.45, 0.043	0.39, 0.0797	-0.19, 0.3974	-0.39, 0.0831	-0.18, 0.4302	-0.37, 0.1025	-0.25, 0.268	-0.18, 0.4437	0.45, 0.043	0.39, 0.0797	-0.14, 0.5518	-0.13, 0.567	0.39, 0.0787	0.06, 0.8057	-0.26, 0.258	0.08, 0.7413	1, 0	0.17, 0.4506	-0.14, 0.5518	-0.13, 0.567
gamma pdc vHC -> PFC	0.7, 0.0005	0.74, 0.0001	0.69, 0.0005	0.68, 0.0007	0.66, 0.0012	0.25, 0.2757	0.06, 0.8013	0.2, 0.3785	-0.37, 0.1025	-0.25, 0.2706	0.64, 0.0019	0.72, 0.0002	0.72, 0.0002	0.62, 0.0025	0.63, 0.0022	0.64, 0.0017	0.72, 0.0002	0.72, 0.0002	0.65, 0.0016	0.62, 0.0025	0.4, 0.0694	0.51, 0.0177	0.12, 0.5903	0.72, 0.0002	0.72, 0.0002	0.67, 0.0009	0.67, 0.0009	-0.02, 0.9154	-0.15, 0.5256	0.19, 0.4137	0.17, 0.454	0.72, 0.0002	0.72, 0.0002	0.67, 0.0009	0.67, 0.0009	-0.02, 0.9154	-0.15, 0.5256	0.19, 0.4137	0.17, 0.454	0.34, 0.1328	0.55, 0.0093	-0.39, 0.0765	0.02, 0.9199	-0.26, 0.2506	-0.51, 0.0195	0.17, 0.4506	1, 0	0.34, 0.1328	0.55, 0.0093
theta CC PFC -> vHC lead	0.29, 0.205	0.38, 0.0936	0.25, 0.268	0.21, 0.3722	0.09, 0.7118	0.01, 0.9822	-0.25, 0.2835	-0.31, 0.1728	0.1, 0.6786	-0.19, 0.4007	0.25, 0.2809	0.24, 0.2996	0.23, 0.3133	0.26, 0.2555	0.16, 0.482	0.28, 0.2271	0.24, 0.2996	0.23, 0.3133	0.22, 0.342	0.15, 0.5072	0.06, 0.7884	0, 0.9911	0.54, 0.0115	-0.05, 0.8361	0.24, 0.2968	0.5, 0.0199	0.1, 0.6663	0.47, 0.031	-0.16, 0.4856	0.33, 0.1459	0.23, 0.319	-0.05, 0.8361	0.24, 0.2968	0.5, 0.0199	0.1, 0.6663	0.47, 0.031	-0.16, 0.4856	0.33, 0.1459	0.23, 0.319	-0.39, 0.0831	0.3, 0.1824	0.2, 0.3911	0.06, 0.7884	0.51, 0.0181	-0.69, 0.0006	0.15, 0.5109	0.13, 0.5825	-0.39, 0.0831	0.3, 0.1824
beta CC PFC -> vHC lead	-0.22, 0.3391	-0.08, 0.7371	-0.04, 0.858	-0.03, 0.9066	-0.15, 0.5293	0.04, 0.8756	-0.02, 0.9421	-0.12, 0.6099	0.08, 0.7456	-0.09, 0.6827	-0.22, 0.345	-0.02, 0.9154	-0.04, 0.8801	-0.04, 0.8668	-0.13, 0.5864	-0.22, 0.3275	-0.02, 0.9154	-0.04, 0.8801	-0.03, 0.911	-0.15, 0.5293	0.23, 0.3246	0.06, 0.797	-0.02, 0.9154	-0.19, 0.417	-0.33, 0.1392	-0.09, 0.691	-0.17, 0.4714	-0.16, 0.482	0.01, 0.9554	0.45, 0.041	0.34, 0.1344	-0.19, 0.417	-0.33, 0.1392	-0.09, 0.691	-0.17, 0.4714	-0.16, 0.482	0.01, 0.9554	0.45, 0.041	0.34, 0.1344	-0.05, 0.823	-0.2, 0.3816	0.48, 0.0265	0.42, 0.055	-0.24, 0.2915	0.25, 0.2757	0.73, 0.0002	0.15, 0.5256	-0.05, 0.823	-0.2, 0.3816
gamma CC PFC -> vHC lead	0.4, 0.0734	0.25, 0.2757	0.32, 0.1545	0.4, 0.0714	0.38, 0.0936	0.09, 0.6951	0.24, 0.2968	0.2, 0.3753	-0.35, 0.1162	-0.5, 0.0199	0.38, 0.0876	0.23, 0.3161	0.32, 0.151	0.47, 0.032	0.44, 0.0472	0.4, 0.0704	0.23, 0.3161	0.32, 0.151	0.44, 0.0487	0.44, 0.0458	0.02, 0.9465	-0.36, 0.1051	0.19, 0.4137	0.23, 0.3161	0.32, 0.158	0.45, 0.0417	0.34, 0.1297	-0.15, 0.5145	0.04, 0.8537	-0.02, 0.9465	0, 0.9955	0.23, 0.3161	0.32, 0.158	0.45, 0.0417	0.34, 0.1297	-0.15, 0.5145	0.04, 0.8537	-0.02, 0.9465	0, 0.9955	0.02, 0.9332	-0.22, 0.3304	-0.27, 0.2317	-0.38, 0.0853	0.07, 0.7541	-0.19, 0.417	-0.21, 0.357	0.01, 0.951	0.02, 0.9332	-0.22, 0.3304
MRL PFC -> theta vHC lead	0.57, 0.0065	0.31, 0.1663	0.16, 0.4794	0.18, 0.4344	0.24, 0.2852	-0.11, 0.6352	-0.25, 0.2709	-0.34, 0.1297	-0.49, 0.0237	-0.01, 0.9576	0.44, 0.0479	0.14, 0.5586	0.08, 0.7239	0.15, 0.5211	0.23, 0.3166	0.45, 0.0383	0.14, 0.5586	0.08, 0.7239	0.16, 0.4847	0.24, 0.2972	0.15, 0.5285	0.31, 0.1747	0.16, 0.4847	0.52, 0.0167	0.58, 0.0054	0.5, 0.0203	0.29, 0.202	0.41, 0.0674	0.28, 0.2138	0.14, 0.5548	0.04, 0.8644	0.52, 0.0167	0.58, 0.0054	0.5, 0.0203	0.29, 0.202	0.41, 0.0674	0.28, 0.2138	0.14, 0.5548	0.04, 0.8644	0.37, 0.0954	0.25, 0.2747	-0.26, 0.2595	0.03, 0.8909	0.17, 0.4653	-0.43, 0.0494	-0.41, 0.065	0.18, 0.448	0.37, 0.0954	0.25, 0.2747
delta phase angle	0.67, 0.0096	0.47, 0.0992	0.43, 0.1394	0.53, 0.0536	0.47, 0.0972	0.51, 0.0657	0.63, 0.0147	0.49, 0.0826	0.54, 0.0472	0.46, 0.1098	0.61, 0.0212	0.36, 0.2591	0.39, 0.2058	0.5, 0.0759	0.41, 0.1678	0.61, 0.0209	0.36, 0.2591	0.39, 0.2058	0.51, 0.0629	0.43, 0.1408	0.33, 0.3237	0.04, 0.9795	0.16, 0.7523	0.81, 0.0011	0.65, 0.0121	0.62, 0.0174	0.65, 0.0117	0.29, 0.413	0.18, 0.7128	0.25, 0.5135	0.26, 0.4996	0.81, 0.0011	0.65, 0.0121	0.62, 0.0174	0.65, 0.0117	0.29, 0.413	0.18, 0.7128	0.25, 0.5135	0.26, 0.4996	0.54, 0.0453	0.52, 0.0615	0.84, 0.0006	0.63, 0.0156	0.22, 0.5953	0.55, 0.0398	0.24, 0.5551	0.53, 0.0525	0.54, 0.0453	0.52, 0.0615
theta phase angle	0.87, 0.0004	0.87, 0.0004	0.89, 0.0002	0.9, 0.0002	0.84, 0.0006	0.45, 0.1196	0.46, 0.1041	0.55, 0.0419	0.57, 0.0318	0.66, 0.0107	0.87, 0.0004	0.83, 0.0007	0.89, 0.0002	0.9, 0.0002	0.84, 0.0006	0.88, 0.0003	0.83, 0.0007	0.89, 0.0002	0.9, 0.0002	0.84, 0.0006	0.71, 0.0054	0.41, 0.1733	0.2, 0.6562	0.8, 0.0012	0.8, 0.0013	0.87, 0.0004	0.82, 0.0009	0.31, 0.3572	0.16, 0.7611	0.38, 0.2247	0.31, 0.3686	0.8, 0.0012	0.8, 0.0013	0.87, 0.0004	0.82, 0.0009	0.31, 0.3572	0.16, 0.7611	0.38, 0.2247	0.31, 0.3686	0.41, 0.1656	0.46, 0.1065	0.66, 0.0102	0.62, 0.0176	0.18, 0.7117	0.67, 0.0087	0.12, 0.8535	0.78, 0.0016	0.41, 0.1656	0.46, 0.1065
beta phase angle	0.75, 0.0027	0.6, 0.0228	0.72, 0.0041	0.85, 0.0005	0.81, 0.0011	0.31, 0.3539	0.23, 0.5823	0.28, 0.4407	0.78, 0.0018	0.55, 0.0431	0.81, 0.001	0.6, 0.0239	0.68, 0.0074	0.84, 0.0006	0.78, 0.0016	0.77, 0.0019	0.6, 0.0239	0.68, 0.0074	0.85, 0.0005	0.8, 0.0012	0.53, 0.0546	0.16, 0.7574	0.43, 0.1482	0.72, 0.0046	0.64, 0.0136	0.7, 0.006	0.81, 0.0011	0.11, 0.8874	0.21, 0.6236	0.26, 0.4969	0.32, 0.339	0.72, 0.0046	0.64, 0.0136	0.7, 0.006	0.81, 0.0011	0.11, 0.8874	0.21, 0.6236	0.26, 0.4969	0.32, 0.339	0.42, 0.1502	0.23, 0.5703	0.43, 0.1404	0.34, 0.2963	0.33, 0.3175	0.33, 0.3169	0.27, 0.471	0.43, 0.141	0.42, 0.1502	0.23, 0.5703
gamma phase angle	0.49, 0.0782	0.49, 0.0816	0.61, 0.0207	0.71, 0.005	0.7, 0.006	0.33, 0.3159	0.19, 0.6845	0.23, 0.5755	0.27, 0.4772	0.58, 0.0306	0.58, 0.029	0.47, 0.1	0.63, 0.0152	0.73, 0.0039	0.69, 0.007	0.57, 0.0341	0.47, 0.1	0.63, 0.0152	0.7, 0.0062	0.69, 0.0064	0.62, 0.0185	0.22, 0.5918	0.21, 0.6287	0.43, 0.1482	0.43, 0.1441	0.54, 0.0476	0.52, 0.0601	0.3, 0.3823	0.38, 0.2113	0.35, 0.2771	0.34, 0.2878	0.43, 0.1482	0.43, 0.1441	0.54, 0.0476	0.52, 0.0601	0.3, 0.3823	0.38, 0.2113	0.35, 0.2771	0.34, 0.2878	0.25, 0.5237	0.38, 0.2269	0.19, 0.6882	0.38, 0.2189	0.2, 0.6661	0.55, 0.0397	0.28, 0.4503	0.44, 0.1349	0.25, 0.5237	0.38, 0.2269
[truncated: 14 more columns]

## Sheet: S3_vHC_dHC
Row	delta Coh	theta p Coh	theta m Coh	beta Coh	gamma Coh	delta wPLI	theta p wPLI	theta m wPLI	beta wPLI	gamma wPLI	delta PPC	theta p PPC	theta m PPC	beta PPC	gamma PPC	delta PLV	theta p PLV	theta m PLV	beta PLV	gamma PLV	MRL vHC - theta dHC	PAC gamma dHC - theta vHC	PAC gamma vHC - theta dHC	delta GC vHC -> dHC	theta GC vHC -> dHC	beta GC vHC -> dHC	gamma GC vHC -> dHC	delta GC dHC -> vHC	theta GC dHC -> vHC	beta GC dHC -> vHC	gamma GC dHC -> vHC	delta np GC vHC -> dHC	theta np GC vHC -> dHC	beta np GC vHC -> dHC	gamma np GC vHC -> dHC	delta np GC dHC -> vHC	theta np GC dHC -> vHC	beta np GC dHC -> vHC	gamma np GC dHC -> vHC	delta dtf vHC -> dHC	theta dtf vHC -> dHC	beta dtf vHC -> dHC	gamma dtf vHC -> dHC	delta dtf dHC -> vHC	theta dtf dHC -> vHC	beta dtf dHC -> vHC	gamma dtf dHC -> vHC	delta pdc vHC -> dHC	theta pdc vHC -> dHC
delta Coh	1, 1	0.62, 0.0857	0.65, 0.0666	0.17, 0.6777	0.32, 0.4101	-0.37, 0.3363	0.4, 0.2912	0.3, 0.4366	0.17, 0.6777	-0.22, 0.5809	0.95, 0.0004	0.47, 0.2125	0.58, 0.108	0.17, 0.6777	0.43, 0.2499	0.95, 0.0004	0.47, 0.2125	0.67, 0.0589	0.17, 0.6777	0.4, 0.2912	0.22, 0.5809	0.3, 0.4366	-0.07, 0.8801	0.73, 0.0311	0.67, 0.0589	0.6, 0.0968	0.07, 0.8801	0.12, 0.7756	-0.47, 0.2125	0.48, 0.1938	0.5, 0.1777	0.73, 0.0311	0.67, 0.0589	0.6, 0.0968	0.07, 0.8801	0.12, 0.7756	-0.47, 0.2125	0.48, 0.1938	0.5, 0.1777	0.63, 0.076	0.5, 0.1777	0.53, 0.1475	0.2, 0.6134	0.58, 0.108	-0.33, 0.3853	0.48, 0.1938	0.45, 0.2298	0.63, 0.076	0.5, 0.1777
theta p Coh	0.62, 0.0857	1, 1	0.93, 0.0007	0.62, 0.0857	0.67, 0.0589	-0.42, 0.2696	0.88, 0.0031	0.77, 0.0214	0.65, 0.0666	-0.05, 0.9116	0.62, 0.0857	0.75, 0.0255	0.95, 0.0004	0.62, 0.0857	0.68, 0.0503	0.62, 0.0857	0.75, 0.0255	0.97, 0.0002	0.62, 0.0857	0.65, 0.0666	0.2, 0.6134	0.42, 0.2696	0.12, 0.7756	0.37, 0.3363	0.55, 0.1328	0.35, 0.3586	0.12, 0.7756	0.23, 0.5517	-0.1, 0.81	0.37, 0.3363	0.28, 0.463	0.37, 0.3363	0.55, 0.1328	0.35, 0.3586	0.12, 0.7756	0.23, 0.5517	-0.1, 0.81	0.37, 0.3363	0.28, 0.463	0.15, 0.7081	0.68, 0.0503	0.62, 0.0857	0.55, 0.1328	0.28, 0.463	0.1, 0.81	0.15, 0.7081	0.63, 0.076	0.15, 0.7081	0.68, 0.0503
theta m Coh	0.65, 0.0666	0.93, 0.0007	1, 1	0.57, 0.1206	0.72, 0.0369	-0.53, 0.1475	0.77, 0.0214	0.67, 0.0589	0.55, 0.1328	0.15, 0.7081	0.7, 0.0433	0.65, 0.0666	0.88, 0.0031	0.57, 0.1206	0.73, 0.0311	0.7, 0.0433	0.65, 0.0666	0.93, 0.0007	0.57, 0.1206	0.68, 0.0503	0.3, 0.4366	0.22, 0.5809	-0.1, 0.81	0.28, 0.463	0.52, 0.1618	0.55, 0.1328	0.33, 0.3853	0.33, 0.3853	-0.22, 0.5809	0.63, 0.076	0.4, 0.2912	0.28, 0.463	0.52, 0.1618	0.55, 0.1328	0.33, 0.3853	0.33, 0.3853	-0.22, 0.5809	0.63, 0.076	0.4, 0.2912	0.07, 0.8801	0.63, 0.076	0.7, 0.0433	0.62, 0.0857	0.42, 0.2696	0.08, 0.8432	0.37, 0.3363	0.73, 0.0311	0.07, 0.8801	0.63, 0.076
beta Coh	0.17, 0.6777	0.62, 0.0857	0.57, 0.1206	1, 1	0.72, 0.0369	0.12, 0.7756	0.48, 0.1938	0.42, 0.2696	0.93, 0.0007	0.48, 0.1938	0.28, 0.463	0.47, 0.2125	0.68, 0.0503	1, 0	0.65, 0.0666	0.28, 0.463	0.47, 0.2125	0.6, 0.0968	1, 0	0.6, 0.0968	-0.12, 0.7756	-0.07, 0.8801	-0.47, 0.2125	0.03, 0.9484	0.27, 0.4933	0.52, 0.1618	0.57, 0.1206	-0.03, 0.9484	-0.25, 0.5206	0.23, 0.5517	-0.13, 0.7435	0.03, 0.9484	0.27, 0.4933	0.52, 0.1618	0.57, 0.1206	-0.03, 0.9484	-0.25, 0.5206	0.23, 0.5517	-0.13, 0.7435	-0.15, 0.7081	0.42, 0.2696	0.52, 0.1618	0.75, 0.0255	0.07, 0.8801	0.02, 0.9816	0.32, 0.4101	0.53, 0.1475	-0.15, 0.7081	0.42, 0.2696
gamma Coh	0.32, 0.4101	0.67, 0.0589	0.72, 0.0369	0.72, 0.0369	1, 1	-0.17, 0.6777	0.55, 0.1328	0.35, 0.3586	0.67, 0.0589	0.57, 0.1206	0.4, 0.2912	0.68, 0.0503	0.8, 0.0138	0.72, 0.0369	0.98, 0	0.4, 0.2912	0.68, 0.0503	0.65, 0.0666	0.72, 0.0369	0.97, 0.0002	-0.28, 0.463	0.17, 0.6777	-0.2, 0.6134	0.2, 0.6134	0.65, 0.0666	0.42, 0.2696	0.68, 0.0503	0.23, 0.5517	0.08, 0.8432	0.5, 0.1777	0.32, 0.4101	0.2, 0.6134	0.65, 0.0666	0.42, 0.2696	0.68, 0.0503	0.23, 0.5517	0.08, 0.8432	0.5, 0.1777	0.32, 0.4101	0.02, 0.9816	0.75, 0.0255	0.2, 0.6134	0.5, 0.1777	-0.12, 0.7756	-0.03, 0.9484	0.23, 0.5517	0.55, 0.1328	0.02, 0.9816	0.75, 0.0255
delta wPLI	-0.37, 0.3363	-0.42, 0.2696	-0.53, 0.1475	0.12, 0.7756	-0.17, 0.6777	1, 1	-0.47, 0.2125	-0.5, 0.1777	-0.07, 0.8801	0.03, 0.9484	-0.23, 0.5517	-0.13, 0.7435	-0.2, 0.6134	0.12, 0.7756	-0.22, 0.5809	-0.23, 0.5517	-0.13, 0.7435	-0.32, 0.4101	0.12, 0.7756	-0.18, 0.6436	-0.27, 0.4933	-0.2, 0.6134	-0.23, 0.5517	-0.17, 0.6777	-0.25, 0.5206	-0.25, 0.5206	-0.07, 0.8801	-0.25, 0.5206	-0.03, 0.9484	-0.27, 0.4933	-0.03, 0.9484	-0.17, 0.6777	-0.25, 0.5206	-0.25, 0.5206	-0.07, 0.8801	-0.25, 0.5206	-0.03, 0.9484	-0.27, 0.4933	-0.03, 0.9484	-0.2, 0.6134	-0.4, 0.2912	-0.33, 0.3853	-0.23, 0.5517	-0.1, 0.81	0.13, 0.7435	0.05, 0.9116	-0.25, 0.5206	-0.2, 0.6134	-0.4, 0.2912
theta p wPLI	0.4, 0.2912	0.88, 0.0031	0.77, 0.0214	0.48, 0.1938	0.55, 0.1328	-0.47, 0.2125	1, 1	0.95, 0.0004	0.53, 0.1475	-0.02, 0.9816	0.3, 0.4366	0.5, 0.1777	0.78, 0.0172	0.48, 0.1938	0.53, 0.1475	0.3, 0.4366	0.5, 0.1777	0.78, 0.0172	0.48, 0.1938	0.48, 0.1938	-0.03, 0.9484	0.32, 0.4101	0.33, 0.3853	0.13, 0.7435	0.37, 0.3363	0.08, 0.8432	-0.05, 0.9116	0.18, 0.6436	0.08, 0.8432	0.22, 0.5809	0.22, 0.5809	0.13, 0.7435	0.37, 0.3363	0.08, 0.8432	-0.05, 0.9116	0.18, 0.6436	0.08, 0.8432	0.22, 0.5809	0.22, 0.5809	0.02, 0.9816	0.65, 0.0666	0.47, 0.2125	0.57, 0.1206	0.07, 0.8801	0.18, 0.6436	-0.1, 0.81	0.55, 0.1328	0.02, 0.9816	0.65, 0.0666
theta m wPLI	0.3, 0.4366	0.77, 0.0214	0.67, 0.0589	0.42, 0.2696	0.35, 0.3586	-0.5, 0.1777	0.95, 0.0004	1, 1	0.45, 0.2298	-0.02, 0.9816	0.18, 0.6436	0.23, 0.5517	0.6, 0.0968	0.42, 0.2696	0.32, 0.4101	0.18, 0.6436	0.23, 0.5517	0.67, 0.0589	0.42, 0.2696	0.23, 0.5517	0.07, 0.8801	0.1, 0.81	0.27, 0.4933	-0.07, 0.8801	0.1, 0.81	0.08, 0.8432	-0.13, 0.7435	0.18, 0.6436	0, 1	0.2, 0.6134	0.12, 0.7756	-0.07, 0.8801	0.1, 0.81	0.08, 0.8432	-0.13, 0.7435	0.18, 0.6436	0, 1	0.2, 0.6134	0.12, 0.7756	-0.13, 0.7435	0.43, 0.2499	0.57, 0.1206	0.63, 0.076	0.17, 0.6777	0.27, 0.4933	-0.1, 0.81	0.5, 0.1777	-0.13, 0.7435	0.43, 0.2499
beta wPLI	0.17, 0.6777	0.65, 0.0666	0.55, 0.1328	0.93, 0.0007	0.67, 0.0589	-0.07, 0.8801	0.53, 0.1475	0.45, 0.2298	1, 1	0.33, 0.3853	0.22, 0.5809	0.57, 0.1206	0.67, 0.0589	0.93, 0.0007	0.62, 0.0857	0.22, 0.5809	0.57, 0.1206	0.57, 0.1206	0.93, 0.0007	0.6, 0.0968	-0.15, 0.7081	0.18, 0.6436	-0.27, 0.4933	0.2, 0.6134	0.38, 0.3125	0.43, 0.2499	0.48, 0.1938	-0.15, 0.7081	-0.15, 0.7081	0, 1	-0.35, 0.3586	0.2, 0.6134	0.38, 0.3125	0.43, 0.2499	0.48, 0.1938	-0.15, 0.7081	-0.15, 0.7081	0, 1	-0.35, 0.3586	0.05, 0.9116	0.55, 0.1328	0.43, 0.2499	0.67, 0.0589	-0.12, 0.7756	-0.15, 0.7081	0.13, 0.7435	0.45, 0.2298	0.05, 0.9116	0.55, 0.1328
gamma wPLI	-0.22, 0.5809	-0.05, 0.9116	0.15, 0.7081	0.48, 0.1938	0.57, 0.1206	0.03, 0.9484	-0.02, 0.9816	-0.02, 0.9816	0.33, 0.3853	1, 1	-0.1, 0.81	-0.15, 0.7081	0.05, 0.9116	0.48, 0.1938	0.47, 0.2125	-0.1, 0.81	-0.15, 0.7081	-0.07, 0.8801	0.48, 0.1938	0.42, 0.2696	-0.42, 0.2696	-0.6, 0.0968	-0.67, 0.0589	-0.38, 0.3125	0, 1	0.47, 0.2125	0.88, 0.0031	-0.03, 0.9484	-0.17, 0.6777	0.47, 0.2125	0, 1	-0.38, 0.3125	0, 1	0.47, 0.2125	0.88, 0.0031	-0.03, 0.9484	-0.17, 0.6777	0.47, 0.2125	0, 1	-0.38, 0.3125	0.18, 0.6436	0.1, 0.81	0.58, 0.108	-0.17, 0.6777	-0.1, 0.81	0.43, 0.2499	0.42, 0.2696	-0.38, 0.3125	0.18, 0.6436
delta PPC	0.95, 0.0004	0.62, 0.0857	0.7, 0.0433	0.28, 0.463	0.4, 0.2912	-0.23, 0.5517	0.3, 0.4366	0.18, 0.6436	0.22, 0.5809	-0.1, 0.81	1, 1	0.52, 0.1618	0.63, 0.076	0.28, 0.463	0.5, 0.1777	1, 0	0.52, 0.1618	0.72, 0.0369	0.28, 0.463	0.47, 0.2125	0.33, 0.3853	0.2, 0.6134	-0.27, 0.4933	0.65, 0.0666	0.62, 0.0857	0.7, 0.0433	0.22, 0.5809	0.18, 0.6436	-0.53, 0.1475	0.62, 0.0857	0.55, 0.1328	0.65, 0.0666	0.62, 0.0857	0.7, 0.0433	0.22, 0.5809	0.18, 0.6436	-0.53, 0.1475	0.62, 0.0857	0.55, 0.1328	0.48, 0.1938	0.42, 0.2696	0.6, 0.0968	0.25, 0.5206	0.68, 0.0503	-0.23, 0.5517	0.63, 0.076	0.52, 0.1618	0.48, 0.1938	0.42, 0.2696
theta p PPC	0.47, 0.2125	0.75, 0.0255	0.65, 0.0666	0.47, 0.2125	0.68, 0.0503	-0.13, 0.7435	0.5, 0.1777	0.23, 0.5517	0.57, 0.1206	-0.15, 0.7081	0.52, 0.1618	1, 1	0.85, 0.0061	0.47, 0.2125	0.73, 0.0311	0.52, 0.1618	1, 0	0.73, 0.0311	0.47, 0.2125	0.8, 0.0138	0.02, 0.9816	0.77, 0.0214	0.23, 0.5517	0.63, 0.076	0.8, 0.0138	0.13, 0.7435	0.17, 0.6777	0.12, 0.7756	0.17, 0.6777	0.08, 0.8432	0.2, 0.6134	0.63, 0.076	0.8, 0.0138	0.13, 0.7435	0.17, 0.6777	0.12, 0.7756	0.17, 0.6777	0.08, 0.8432	0.2, 0.6134	0.4, 0.2912	0.73, 0.0311	0.1, 0.81	0.07, 0.8801	-0.08, 0.8432	-0.1, 0.81	-0.02, 0.9816	0.32, 0.4101	0.4, 0.2912	0.73, 0.0311
theta m PPC	0.58, 0.108	0.95, 0.0004	0.88, 0.0031	0.68, 0.0503	0.8, 0.0138	-0.2, 0.6134	0.78, 0.0172	0.6, 0.0968	0.67, 0.0589	0.05, 0.9116	0.63, 0.076	0.85, 0.0061	1, 1	0.68, 0.0503	0.82, 0.0108	0.63, 0.076	0.85, 0.0061	0.95, 0.0004	0.68, 0.0503	0.8, 0.0138	0.07, 0.8801	0.43, 0.2499	0.05, 0.9116	0.4, 0.2912	0.65, 0.0666	0.33, 0.3853	0.23, 0.5517	0.25, 0.5206	-0.03, 0.9484	0.4, 0.2912	0.38, 0.3125	0.4, 0.2912	0.65, 0.0666	0.33, 0.3853	0.23, 0.5517	0.25, 0.5206	-0.03, 0.9484	0.4, 0.2912	0.38, 0.3125	0.15, 0.7081	0.72, 0.0369	0.47, 0.2125	0.47, 0.2125	0.2, 0.6134	0.1, 0.81	0.18, 0.6436	0.6, 0.0968	0.15, 0.7081	0.72, 0.0369
beta PPC	0.17, 0.6777	0.62, 0.0857	0.57, 0.1206	1, 0	0.72, 0.0369	0.12, 0.7756	0.48, 0.1938	0.42, 0.2696	0.93, 0.0007	0.48, 0.1938	0.28, 0.463	0.47, 0.2125	0.68, 0.0503	1, 1	0.65, 0.0666	0.28, 0.463	0.47, 0.2125	0.6, 0.0968	1, 0	0.6, 0.0968	-0.12, 0.7756	-0.07, 0.8801	-0.47, 0.2125	0.03, 0.9484	0.27, 0.4933	0.52, 0.1618	0.57, 0.1206	-0.03, 0.9484	-0.25, 0.5206	0.23, 0.5517	-0.13, 0.7435	0.03, 0.9484	0.27, 0.4933	0.52, 0.1618	0.57, 0.1206	-0.03, 0.9484	-0.25, 0.5206	0.23, 0.5517	-0.13, 0.7435	-0.15, 0.7081	0.42, 0.2696	0.52, 0.1618	0.75, 0.0255	0.07, 0.8801	0.02, 0.9816	0.32, 0.4101	0.53, 0.1475	-0.15, 0.7081	0.42, 0.2696
gamma PPC	0.43, 0.2499	0.68, 0.0503	0.73, 0.0311	0.65, 0.0666	0.98, 0	-0.22, 0.5809	0.53, 0.1475	0.32, 0.4101	0.62, 0.0857	0.47, 0.2125	0.5, 0.1777	0.73, 0.0311	0.82, 0.0108	0.65, 0.0666	1, 1	0.5, 0.1777	0.73, 0.0311	0.68, 0.0503	0.65, 0.0666	0.98, 0	-0.23, 0.5517	0.25, 0.5206	-0.15, 0.7081	0.32, 0.4101	0.73, 0.0311	0.43, 0.2499	0.63, 0.076	0.3, 0.4366	0.1, 0.81	0.52, 0.1618	0.38, 0.3125	0.32, 0.4101	0.73, 0.0311	0.43, 0.2499	0.63, 0.076	0.3, 0.4366	0.1, 0.81	0.52, 0.1618	0.38, 0.3125	0.13, 0.7435	0.77, 0.0214	0.18, 0.6436	0.4, 0.2912	-0.07, 0.8801	-0.07, 0.8801	0.22, 0.5809	0.48, 0.1938	0.13, 0.7435	0.77, 0.0214
delta PLV	0.95, 0.0004	0.62, 0.0857	0.7, 0.0433	0.28, 0.463	0.4, 0.2912	-0.23, 0.5517	0.3, 0.4366	0.18, 0.6436	0.22, 0.5809	-0.1, 0.81	1, 0	0.52, 0.1618	0.63, 0.076	0.28, 0.463	0.5, 0.1777	1, 1	0.52, 0.1618	0.72, 0.0369	0.28, 0.463	0.47, 0.2125	0.33, 0.3853	0.2, 0.6134	-0.27, 0.4933	0.65, 0.0666	0.62, 0.0857	0.7, 0.0433	0.22, 0.5809	0.18, 0.6436	-0.53, 0.1475	0.62, 0.0857	0.55, 0.1328	0.65, 0.0666	0.62, 0.0857	0.7, 0.0433	0.22, 0.5809	0.18, 0.6436	-0.53, 0.1475	0.62, 0.0857	0.55, 0.1328	0.48, 0.1938	0.42, 0.2696	0.6, 0.0968	0.25, 0.5206	0.68, 0.0503	-0.23, 0.5517	0.63, 0.076	0.52, 0.1618	0.48, 0.1938	0.42, 0.2696
theta p PLV	0.47, 0.2125	0.75, 0.0255	0.65, 0.0666	0.47, 0.2125	0.68, 0.0503	-0.13, 0.7435	0.5, 0.1777	0.23, 0.5517	0.57, 0.1206	-0.15, 0.7081	0.52, 0.1618	1, 0	0.85, 0.0061	0.47, 0.2125	0.73, 0.0311	0.52, 0.1618	1, 1	0.73, 0.0311	0.47, 0.2125	0.8, 0.0138	0.02, 0.9816	0.77, 0.0214	0.23, 0.5517	0.63, 0.076	0.8, 0.0138	0.13, 0.7435	0.17, 0.6777	0.12, 0.7756	0.17, 0.6777	0.08, 0.8432	0.2, 0.6134	0.63, 0.076	0.8, 0.0138	0.13, 0.7435	0.17, 0.6777	0.12, 0.7756	0.17, 0.6777	0.08, 0.8432	0.2, 0.6134	0.4, 0.2912	0.73, 0.0311	0.1, 0.81	0.07, 0.8801	-0.08, 0.8432	-0.1, 0.81	-0.02, 0.9816	0.32, 0.4101	0.4, 0.2912	0.73, 0.0311
theta m PLV	0.67, 0.0589	0.97, 0.0002	0.93, 0.0007	0.6, 0.0968	0.65, 0.0666	-0.32, 0.4101	0.78, 0.0172	0.67, 0.0589	0.57, 0.1206	-0.07, 0.8801	0.72, 0.0369	0.73, 0.0311	0.95, 0.0004	0.6, 0.0968	0.68, 0.0503	0.72, 0.0369	0.73, 0.0311	1, 1	0.6, 0.0968	0.63, 0.076	0.33, 0.3853	0.33, 0.3853	0.02, 0.9816	0.33, 0.3853	0.5, 0.1777	0.4, 0.2912	0.12, 0.7756	0.38, 0.3125	-0.13, 0.7435	0.5, 0.1777	0.43, 0.2499	0.33, 0.3853	0.5, 0.1777	0.4, 0.2912	0.12, 0.7756	0.38, 0.3125	-0.13, 0.7435	0.5, 0.1777	0.43, 0.2499	0.08, 0.8432	0.55, 0.1328	0.65, 0.0666	0.48, 0.1938	0.45, 0.2298	0.22, 0.5809	0.23, 0.5517	0.58, 0.108	0.08, 0.8432	0.55, 0.1328
beta PLV	0.17, 0.6777	0.62, 0.0857	0.57, 0.1206	1, 0	0.72, 0.0369	0.12, 0.7756	0.48, 0.1938	0.42, 0.2696	0.93, 0.0007	0.48, 0.1938	0.28, 0.463	0.47, 0.2125	0.68, 0.0503	1, 0	0.65, 0.0666	0.28, 0.463	0.47, 0.2125	0.6, 0.0968	1, 1	0.6, 0.0968	-0.12, 0.7756	-0.07, 0.8801	-0.47, 0.2125	0.03, 0.9484	0.27, 0.4933	0.52, 0.1618	0.57, 0.1206	-0.03, 0.9484	-0.25, 0.5206	0.23, 0.5517	-0.13, 0.7435	0.03, 0.9484	0.27, 0.4933	0.52, 0.1618	0.57, 0.1206	-0.03, 0.9484	-0.25, 0.5206	0.23, 0.5517	-0.13, 0.7435	-0.15, 0.7081	0.42, 0.2696	0.52, 0.1618	0.75, 0.0255	0.07, 0.8801	0.02, 0.9816	0.32, 0.4101	0.53, 0.1475	-0.15, 0.7081	0.42, 0.2696
gamma PLV	0.4, 0.2912	0.65, 0.0666	0.68, 0.0503	0.6, 0.0968	0.97, 0.0002	-0.18, 0.6436	0.48, 0.1938	0.23, 0.5517	0.6, 0.0968	0.42, 0.2696	0.47, 0.2125	0.8, 0.0138	0.8, 0.0138	0.6, 0.0968	0.98, 0	0.47, 0.2125	0.8, 0.0138	0.63, 0.076	0.6, 0.0968	1, 1	-0.28, 0.463	0.37, 0.3363	-0.08, 0.8432	0.4, 0.2912	0.8, 0.0138	0.37, 0.3363	0.62, 0.0857	0.2, 0.6134	0.13, 0.7435	0.42, 0.2696	0.33, 0.3853	0.4, 0.2912	0.8, 0.0138	0.37, 0.3363	0.62, 0.0857	0.2, 0.6134	0.13, 0.7435	0.42, 0.2696	0.33, 0.3853	0.22, 0.5809	0.82, 0.0108	0.08, 0.8432	0.32, 0.4101	-0.17, 0.6777	-0.15, 0.7081	0.18, 0.6436	0.47, 0.2125	0.22, 0.5809	0.82, 0.0108
MRL vHC - theta dHC	0.22, 0.5809	0.2, 0.6134	0.3, 0.4366	-0.12, 0.7756	-0.28, 0.463	-0.27, 0.4933	-0.03, 0.9484	0.07, 0.8801	-0.15, 0.7081	-0.42, 0.2696	0.33, 0.3853	0.02, 0.9816	0.07, 0.8801	-0.12, 0.7756	-0.23, 0.5517	0.33, 0.3853	0.02, 0.9816	0.33, 0.3853	-0.12, 0.7756	-0.28, 0.463	1, 1	-0.05, 0.9116	-0.1, 0.81	-0.1, 0.81	-0.32, 0.4101	0.18, 0.6436	-0.27, 0.4933	0.48, 0.1938	-0.2, 0.6134	0.3, 0.4366	0.15, 0.7081	-0.1, 0.81	-0.32, 0.4101	0.18, 0.6436	-0.27, 0.4933	0.48, 0.1938	-0.2, 0.6134	0.3, 0.4366	0.15, 0.7081	-0.23, 0.5517	-0.43, 0.2499	0.53, 0.1475	-0.03, 0.9484	0.73, 0.0311	0.45, 0.2298	0.15, 0.7081	-0.02, 0.9816	-0.23, 0.5517	-0.43, 0.2499
PAC gamma dHC - theta vHC	0.3, 0.4366	0.42, 0.2696	0.22, 0.5809	-0.07, 0.8801	0.17, 0.6777	-0.2, 0.6134	0.32, 0.4101	0.1, 0.81	0.18, 0.6436	-0.6, 0.0968	0.2, 0.6134	0.77, 0.0214	0.43, 0.2499	-0.07, 0.8801	0.25, 0.5206	0.2, 0.6134	0.77, 0.0214	0.33, 0.3853	-0.07, 0.8801	0.37, 0.3363	-0.05, 0.9116	1, 1	0.7, 0.0433	0.72, 0.0369	0.67, 0.0589	-0.32, 0.4101	-0.33, 0.3853	-0.08, 0.8432	0.38, 0.3125	-0.42, 0.2696	-0.03, 0.9484	0.72, 0.0369	0.67, 0.0589	-0.32, 0.4101	-0.33, 0.3853	-0.08, 0.8432	0.38, 0.3125	-0.42, 0.2696	-0.03, 0.9484	0.63, 0.076	0.57, 0.1206	-0.27, 0.4933	-0.38, 0.3125	-0.33, 0.3853	-0.23, 0.5517	-0.43, 0.2499	-0.1, 0.81	0.63, 0.076	0.57, 0.1206
PAC gamma vHC - theta dHC	-0.07, 0.8801	0.12, 0.7756	-0.1, 0.81	-0.47, 0.2125	-0.2, 0.6134	-0.23, 0.5517	0.33, 0.3853	0.27, 0.4933	-0.27, 0.4933	-0.67, 0.0589	-0.27, 0.4933	0.23, 0.5517	0.05, 0.9116	-0.47, 0.2125	-0.15, 0.7081	-0.27, 0.4933	0.23, 0.5517	0.02, 0.9816	-0.47, 0.2125	-0.08, 0.8432	-0.1, 0.81	0.7, 0.0433	1, 1	0.18, 0.6436	0.15, 0.7081	-0.78, 0.0172	-0.73, 0.0311	0.1, 0.81	0.68, 0.0503	-0.5, 0.1777	0.05, 0.9116	0.18, 0.6436	0.15, 0.7081	-0.78, 0.0172	-0.73, 0.0311	0.1, 0.81	0.68, 0.0503	-0.5, 0.1777	0.05, 0.9116	0.23, 0.5517	0.2, 0.6134	-0.47, 0.2125	-0.52, 0.1618	-0.42, 0.2696	0.17, 0.6777	-0.8, 0.0138	-0.37, 0.3363	0.23, 0.5517	0.2, 0.6134
delta GC vHC -> dHC	0.73, 0.0311	0.37, 0.3363	0.28, 0.463	0.03, 0.9484	0.2, 0.6134	-0.17, 0.6777	0.13, 0.7435	-0.07, 0.8801	0.2, 0.6134	-0.38, 0.3125	0.65, 0.0666	0.63, 0.076	0.4, 0.2912	0.03, 0.9484	0.32, 0.4101	0.65, 0.0666	0.63, 0.076	0.33, 0.3853	0.03, 0.9484	0.4, 0.2912	-0.1, 0.81	0.72, 0.0369	0.18, 0.6436	1, 1	0.85, 0.0061	0.28, 0.463	0, 1	-0.3, 0.4366	-0.23, 0.5517	-0.1, 0.81	0.08, 0.8432	1, 0	0.85, 0.0061	0.28, 0.463	0, 1	-0.3, 0.4366	-0.23, 0.5517	-0.1, 0.81	0.08, 0.8432	0.95, 0.0004	0.62, 0.0857	0.03, 0.9484	-0.17, 0.6777	0.03, 0.9484	-0.68, 0.0503	0.18, 0.6436	0.17, 0.6777	0.95, 0.0004	0.62, 0.0857
theta GC vHC -> dHC	0.67, 0.0589	0.55, 0.1328	0.52, 0.1618	0.27, 0.4933	0.65, 0.0666	-0.25, 0.5206	0.37, 0.3363	0.1, 0.81	0.38, 0.3125	0, 1	0.62, 0.0857	0.8, 0.0138	0.65, 0.0666	0.27, 0.4933	0.73, 0.0311	0.62, 0.0857	0.8, 0.0138	0.5, 0.1777	0.27, 0.4933	0.8, 0.0138	-0.32, 0.4101	0.67, 0.0589	0.15, 0.7081	0.85, 0.0061	1, 1	0.32, 0.4101	0.32, 0.4101	-0.1, 0.81	-0.02, 0.9816	0.15, 0.7081	0.27, 0.4933	0.85, 0.0061	1, 0	0.32, 0.4101	0.32, 0.4101	-0.1, 0.81	-0.02, 0.9816	0.15, 0.7081	0.27, 0.4933	0.75, 0.0255	0.88, 0.0031	-0.02, 0.9816	0.03, 0.9484	-0.15, 0.7081	-0.55, 0.1328	0.17, 0.6777	0.35, 0.3586	0.75, 0.0255	0.88, 0.0031
beta GC vHC -> dHC	0.6, 0.0968	0.35, 0.3586	0.55, 0.1328	0.52, 0.1618	0.42, 0.2696	-0.25, 0.5206	0.08, 0.8432	0.08, 0.8432	0.43, 0.2499	0.47, 0.2125	0.7, 0.0433	0.13, 0.7435	0.33, 0.3853	0.52, 0.1618	0.43, 0.2499	0.7, 0.0433	0.13, 0.7435	0.4, 0.2912	0.52, 0.1618	0.37, 0.3363	0.18, 0.6436	-0.32, 0.4101	-0.78, 0.0172	0.28, 0.463	0.32, 0.4101	1, 1	0.7, 0.0433	-0.05, 0.9116	-0.77, 0.0214	0.63, 0.076	0.1, 0.81	0.28, 0.463	0.32, 0.4101	1, 0	0.7, 0.0433	-0.05, 0.9116	-0.77, 0.0214	0.63, 0.076	0.1, 0.81	0.2, 0.6134	0.27, 0.4933	0.72, 0.0369	0.63, 0.076	0.55, 0.1328	-0.4, 0.2912	0.85, 0.0061	0.62, 0.0857	0.2, 0.6134	0.27, 0.4933
gamma GC vHC -> dHC	0.07, 0.8801	0.12, 0.7756	0.33, 0.3853	0.57, 0.1206	0.68, 0.0503	-0.07, 0.8801	-0.05, 0.9116	-0.13, 0.7435	0.48, 0.1938	0.88, 0.0031	0.22, 0.5809	0.17, 0.6777	0.23, 0.5517	0.57, 0.1206	0.63, 0.076	0.22, 0.5809	0.17, 0.6777	0.12, 0.7756	0.57, 0.1206	0.62, 0.0857	-0.27, 0.4933	-0.33, 0.3853	-0.73, 0.0311	0, 1	0.32, 0.4101	0.7, 0.0433	1, 1	-0.07, 0.8801	-0.3, 0.4366	0.5, 0.1777	-0.02, 0.9816	0, 1	0.32, 0.4101	0.7, 0.0433	1, 0	-0.07, 0.8801	-0.3, 0.4366	0.5, 0.1777	-0.02, 0.9816	-0.07, 0.8801	0.37, 0.3363	0.2, 0.6134	0.53, 0.1475	-0.07, 0.8801	-0.33, 0.3853	0.58, 0.108	0.48, 0.1938	-0.07, 0.8801	0.37, 0.3363
delta GC dHC -> vHC	0.12, 0.7756	0.23, 0.5517	0.33, 0.3853	-0.03, 0.9484	0.23, 0.5517	-0.25, 0.5206	0.18, 0.6436	0.18, 0.6436	-0.15, 0.7081	-0.03, 0.9484	0.18, 0.6436	0.12, 0.7756	0.25, 0.5206	-0.03, 0.9484	0.3, 0.4366	0.18, 0.6436	0.12, 0.7756	0.38, 0.3125	-0.03, 0.9484	0.2, 0.6134	0.48, 0.1938	-0.08, 0.8432	0.1, 0.81	-0.3, 0.4366	-0.1, 0.81	-0.05, 0.9116	-0.07, 0.8801	1, 1	0.45, 0.2298	0.53, 0.1475	0.58, 0.108	-0.3, 0.4366	-0.1, 0.81	-0.05, 0.9116	-0.07, 0.8801	1, 0	0.45, 0.2298	0.53, 0.1475	0.58, 0.108	-0.42, 0.2696	-0.18, 0.6436	0.08, 0.8432	-0.15, 0.7081	0.33, 0.3853	0.73, 0.0311	-0.22, 0.5809	-0.23, 0.5517	-0.42, 0.2696	-0.18, 0.6436
theta GC dHC -> vHC	-0.47, 0.2125	-0.1, 0.81	-0.22, 0.5809	-0.25, 0.5206	0.08, 0.8432	-0.03, 0.9484	0.08, 0.8432	0, 1	-0.15, 0.7081	-0.17, 0.6777	-0.53, 0.1475	0.17, 0.6777	-0.03, 0.9484	-0.25, 0.5206	0.1, 0.81	-0.53, 0.1475	0.17, 0.6777	-0.13, 0.7435	-0.25, 0.5206	0.13, 0.7435	-0.2, 0.6134	0.38, 0.3125	0.68, 0.0503	-0.23, 0.5517	-0.02, 0.9816	-0.77, 0.0214	-0.3, 0.4366	0.45, 0.2298	1, 1	-0.33, 0.3853	0.03, 0.9484	-0.23, 0.5517	-0.02, 0.9816	-0.77, 0.0214	-0.3, 0.4366	0.45, 0.2298	1, 0	-0.33, 0.3853	0.03, 0.9484	-0.22, 0.5809	0.02, 0.9816	-0.7, 0.0433	-0.53, 0.1475	-0.63, 0.076	0.45, 0.2298	-0.88, 0.0031	-0.6, 0.0968	-0.22, 0.5809	0.02, 0.9816
beta GC dHC -> vHC	0.48, 0.1938	0.37, 0.3363	0.63, 0.076	0.23, 0.5517	0.5, 0.1777	-0.27, 0.4933	0.22, 0.5809	0.2, 0.6134	0, 1	0.47, 0.2125	0.62, 0.0857	0.08, 0.8432	0.4, 0.2912	0.23, 0.5517	0.52, 0.1618	0.62, 0.0857	0.08, 0.8432	0.5, 0.1777	0.23, 0.5517	0.42, 0.2696	0.3, 0.4366	-0.42, 0.2696	-0.5, 0.1777	-0.1, 0.81	0.15, 0.7081	0.63, 0.076	0.5, 0.1777	0.53, 0.1475	-0.33, 0.3853	1, 1	0.73, 0.0311	-0.1, 0.81	0.15, 0.7081	0.63, 0.076	0.5, 0.1777	0.53, 0.1475	-0.33, 0.3853	1, 0	0.73, 0.0311	-0.23, 0.5517	0.13, 0.7435	0.53, 0.1475	0.43, 0.2499	0.63, 0.076	0.22, 0.5809	0.65, 0.0666	0.55, 0.1328	-0.23, 0.5517	0.13, 0.7435
gamma GC dHC -> vHC	0.5, 0.1777	0.28, 0.463	0.4, 0.2912	-0.13, 0.7435	0.32, 0.4101	-0.03, 0.9484	0.22, 0.5809	0.12, 0.7756	-0.35, 0.3586	0, 1	0.55, 0.1328	0.2, 0.6134	0.38, 0.3125	-0.13, 0.7435	0.38, 0.3125	0.55, 0.1328	0.2, 0.6134	0.43, 0.2499	-0.13, 0.7435	0.33, 0.3853	0.15, 0.7081	-0.03, 0.9484	0.05, 0.9116	0.08, 0.8432	0.27, 0.4933	0.1, 0.81	-0.02, 0.9816	0.58, 0.108	0.03, 0.9484	0.73, 0.0311	1, 1	0.08, 0.8432	0.27, 0.4933	0.1, 0.81	-0.02, 0.9816	0.58, 0.108	0.03, 0.9484	0.73, 0.0311	1, 0	-0.03, 0.9484	0.13, 0.7435	0.1, 0.81	-0.08, 0.8432	0.47, 0.2125	0.33, 0.3853	0.27, 0.4933	0.23, 0.5517	-0.03, 0.9484	0.13, 0.7435
delta np GC vHC -> dHC	0.73, 0.0311	0.37, 0.3363	0.28, 0.463	0.03, 0.9484	0.2, 0.6134	-0.17, 0.6777	0.13, 0.7435	-0.07, 0.8801	0.2, 0.6134	-0.38, 0.3125	0.65, 0.0666	0.63, 0.076	0.4, 0.2912	0.03, 0.9484	0.32, 0.4101	0.65, 0.0666	0.63, 0.076	0.33, 0.3853	0.03, 0.9484	0.4, 0.2912	-0.1, 0.81	0.72, 0.0369	0.18, 0.6436	1, 0	0.85, 0.0061	0.28, 0.463	0, 1	-0.3, 0.4366	-0.23, 0.5517	-0.1, 0.81	0.08, 0.8432	1, 1	0.85, 0.0061	0.28, 0.463	0, 1	-0.3, 0.4366	-0.23, 0.5517	-0.1, 0.81	0.08, 0.8432	0.95, 0.0004	0.62, 0.0857	0.03, 0.9484	-0.17, 0.6777	0.03, 0.9484	-0.68, 0.0503	0.18, 0.6436	0.17, 0.6777	0.95, 0.0004	0.62, 0.0857
theta np GC vHC -> dHC	0.67, 0.0589	0.55, 0.1328	0.52, 0.1618	0.27, 0.4933	0.65, 0.0666	-0.25, 0.5206	0.37, 0.3363	0.1, 0.81	0.38, 0.3125	0, 1	0.62, 0.0857	0.8, 0.0138	0.65, 0.0666	0.27, 0.4933	0.73, 0.0311	0.62, 0.0857	0.8, 0.0138	0.5, 0.1777	0.27, 0.4933	0.8, 0.0138	-0.32, 0.4101	0.67, 0.0589	0.15, 0.7081	0.85, 0.0061	1, 0	0.32, 0.4101	0.32, 0.4101	-0.1, 0.81	-0.02, 0.9816	0.15, 0.7081	0.27, 0.4933	0.85, 0.0061	1, 1	0.32, 0.4101	0.32, 0.4101	-0.1, 0.81	-0.02, 0.9816	0.15, 0.7081	0.27, 0.4933	0.75, 0.0255	0.88, 0.0031	-0.02, 0.9816	0.03, 0.9484	-0.15, 0.7081	-0.55, 0.1328	0.17, 0.6777	0.35, 0.3586	0.75, 0.0255	0.88, 0.0031
beta np GC vHC -> dHC	0.6, 0.0968	0.35, 0.3586	0.55, 0.1328	0.52, 0.1618	0.42, 0.2696	-0.25, 0.5206	0.08, 0.8432	0.08, 0.8432	0.43, 0.2499	0.47, 0.2125	0.7, 0.0433	0.13, 0.7435	0.33, 0.3853	0.52, 0.1618	0.43, 0.2499	0.7, 0.0433	0.13, 0.7435	0.4, 0.2912	0.52, 0.1618	0.37, 0.3363	0.18, 0.6436	-0.32, 0.4101	-0.78, 0.0172	0.28, 0.463	0.32, 0.4101	1, 0	0.7, 0.0433	-0.05, 0.9116	-0.77, 0.0214	0.63, 0.076	0.1, 0.81	0.28, 0.463	0.32, 0.4101	1, 1	0.7, 0.0433	-0.05, 0.9116	-0.77, 0.0214	0.63, 0.076	0.1, 0.81	0.2, 0.6134	0.27, 0.4933	0.72, 0.0369	0.63, 0.076	0.55, 0.1328	-0.4, 0.2912	0.85, 0.0061	0.62, 0.0857	0.2, 0.6134	0.27, 0.4933
gamma np GC vHC -> dHC	0.07, 0.8801	0.12, 0.7756	0.33, 0.3853	0.57, 0.1206	0.68, 0.0503	-0.07, 0.8801	-0.05, 0.9116	-0.13, 0.7435	0.48, 0.1938	0.88, 0.0031	0.22, 0.5809	0.17, 0.6777	0.23, 0.5517	0.57, 0.1206	0.63, 0.076	0.22, 0.5809	0.17, 0.6777	0.12, 0.7756	0.57, 0.1206	0.62, 0.0857	-0.27, 0.4933	-0.33, 0.3853	-0.73, 0.0311	0, 1	0.32, 0.4101	0.7, 0.0433	1, 0	-0.07, 0.8801	-0.3, 0.4366	0.5, 0.1777	-0.02, 0.9816	0, 1	0.32, 0.4101	0.7, 0.0433	1, 1	-0.07, 0.8801	-0.3, 0.4366	0.5, 0.1777	-0.02, 0.9816	-0.07, 0.8801	0.37, 0.3363	0.2, 0.6134	0.53, 0.1475	-0.07, 0.8801	-0.33, 0.3853	0.58, 0.108	0.48, 0.1938	-0.07, 0.8801	0.37, 0.3363
delta np GC dHC -> vHC	0.12, 0.7756	0.23, 0.5517	0.33, 0.3853	-0.03, 0.9484	0.23, 0.5517	-0.25, 0.5206	0.18, 0.6436	0.18, 0.6436	-0.15, 0.7081	-0.03, 0.9484	0.18, 0.6436	0.12, 0.7756	0.25, 0.5206	-0.03, 0.9484	0.3, 0.4366	0.18, 0.6436	0.12, 0.7756	0.38, 0.3125	-0.03, 0.9484	0.2, 0.6134	0.48, 0.1938	-0.08, 0.8432	0.1, 0.81	-0.3, 0.4366	-0.1, 0.81	-0.05, 0.9116	-0.07, 0.8801	1, 0	0.45, 0.2298	0.53, 0.1475	0.58, 0.108	-0.3, 0.4366	-0.1, 0.81	-0.05, 0.9116	-0.07, 0.8801	1, 1	0.45, 0.2298	0.53, 0.1475	0.58, 0.108	-0.42, 0.2696	-0.18, 0.6436	0.08, 0.8432	-0.15, 0.7081	0.33, 0.3853	0.73, 0.0311	-0.22, 0.5809	-0.23, 0.5517	-0.42, 0.2696	-0.18, 0.6436
theta np GC dHC -> vHC	-0.47, 0.2125	-0.1, 0.81	-0.22, 0.5809	-0.25, 0.5206	0.08, 0.8432	-0.03, 0.9484	0.08, 0.8432	0, 1	-0.15, 0.7081	-0.17, 0.6777	-0.53, 0.1475	0.17, 0.6777	-0.03, 0.9484	-0.25, 0.5206	0.1, 0.81	-0.53, 0.1475	0.17, 0.6777	-0.13, 0.7435	-0.25, 0.5206	0.13, 0.7435	-0.2, 0.6134	0.38, 0.3125	0.68, 0.0503	-0.23, 0.5517	-0.02, 0.9816	-0.77, 0.0214	-0.3, 0.4366	0.45, 0.2298	1, 0	-0.33, 0.3853	0.03, 0.9484	-0.23, 0.5517	-0.02, 0.9816	-0.77, 0.0214	-0.3, 0.4366	0.45, 0.2298	1, 1	-0.33, 0.3853	0.03, 0.9484	-0.22, 0.5809	0.02, 0.9816	-0.7, 0.0433	-0.53, 0.1475	-0.63, 0.076	0.45, 0.2298	-0.88, 0.0031	-0.6, 0.0968	-0.22, 0.5809	0.02, 0.9816
beta np GC dHC -> vHC	0.48, 0.1938	0.37, 0.3363	0.63, 0.076	0.23, 0.5517	0.5, 0.1777	-0.27, 0.4933	0.22, 0.5809	0.2, 0.6134	0, 1	0.47, 0.2125	0.62, 0.0857	0.08, 0.8432	0.4, 0.2912	0.23, 0.5517	0.52, 0.1618	0.62, 0.0857	0.08, 0.8432	0.5, 0.1777	0.23, 0.5517	0.42, 0.2696	0.3, 0.4366	-0.42, 0.2696	-0.5, 0.1777	-0.1, 0.81	0.15, 0.7081	0.63, 0.076	0.5, 0.1777	0.53, 0.1475	-0.33, 0.3853	1, 0	0.73, 0.0311	-0.1, 0.81	0.15, 0.7081	0.63, 0.076	0.5, 0.1777	0.53, 0.1475	-0.33, 0.3853	1, 1	0.73, 0.0311	-0.23, 0.5517	0.13, 0.7435	0.53, 0.1475	0.43, 0.2499	0.63, 0.076	0.22, 0.5809	0.65, 0.0666	0.55, 0.1328	-0.23, 0.5517	0.13, 0.7435
gamma np GC dHC -> vHC	0.5, 0.1777	0.28, 0.463	0.4, 0.2912	-0.13, 0.7435	0.32, 0.4101	-0.03, 0.9484	0.22, 0.5809	0.12, 0.7756	-0.35, 0.3586	0, 1	0.55, 0.1328	0.2, 0.6134	0.38, 0.3125	-0.13, 0.7435	0.38, 0.3125	0.55, 0.1328	0.2, 0.6134	0.43, 0.2499	-0.13, 0.7435	0.33, 0.3853	0.15, 0.7081	-0.03, 0.9484	0.05, 0.9116	0.08, 0.8432	0.27, 0.4933	0.1, 0.81	-0.02, 0.9816	0.58, 0.108	0.03, 0.9484	0.73, 0.0311	1, 0	0.08, 0.8432	0.27, 0.4933	0.1, 0.81	-0.02, 0.9816	0.58, 0.108	0.03, 0.9484	0.73, 0.0311	1, 1	-0.03, 0.9484	0.13, 0.7435	0.1, 0.81	-0.08, 0.8432	0.47, 0.2125	0.33, 0.3853	0.27, 0.4933	0.23, 0.5517	-0.03, 0.9484	0.13, 0.7435
delta dtf vHC -> dHC	0.63, 0.076	0.15, 0.7081	0.07, 0.8801	-0.15, 0.7081	0.02, 0.9816	-0.2, 0.6134	0.02, 0.9816	-0.13, 0.7435	0.05, 0.9116	-0.38, 0.3125	0.48, 0.1938	0.4, 0.2912	0.15, 0.7081	-0.15, 0.7081	0.13, 0.7435	0.48, 0.1938	0.4, 0.2912	0.08, 0.8432	-0.15, 0.7081	0.22, 0.5809	-0.23, 0.5517	0.63, 0.076	0.23, 0.5517	0.95, 0.0004	0.75, 0.0255	0.2, 0.6134	-0.07, 0.8801	-0.42, 0.2696	-0.22, 0.5809	-0.23, 0.5517	-0.03, 0.9484	0.95, 0.0004	0.75, 0.0255	0.2, 0.6134	-0.07, 0.8801	-0.42, 0.2696	-0.22, 0.5809	-0.23, 0.5517	-0.03, 0.9484	1, 1	0.53, 0.1475	-0.1, 0.81	-0.25, 0.5206	-0.08, 0.8432	-0.8, 0.0138	0.1, 0.81	0.03, 0.9484	1, 0	0.53, 0.1475
theta dtf vHC -> dHC	0.5, 0.1777	0.68, 0.0503	0.63, 0.076	0.42, 0.2696	0.75, 0.0255	-0.4, 0.2912	0.65, 0.0666	0.43, 0.2499	0.55, 0.1328	0.18, 0.6436	0.42, 0.2696	0.73, 0.0311	0.72, 0.0369	0.42, 0.2696	0.77, 0.0214	0.42, 0.2696	0.73, 0.0311	0.55, 0.1328	0.42, 0.2696	0.82, 0.0108	-0.43, 0.2499	0.57, 0.1206	0.2, 0.6134	0.62, 0.0857	0.88, 0.0031	0.27, 0.4933	0.37, 0.3363	-0.18, 0.6436	0.02, 0.9816	0.13, 0.7435	0.13, 0.7435	0.62, 0.0857	0.88, 0.0031	0.27, 0.4933	0.37, 0.3363	-0.18, 0.6436	0.02, 0.9816	0.13, 0.7435	0.13, 0.7435	0.53, 0.1475	1, 1	0.1, 0.81	0.35, 0.3586	-0.28, 0.463	-0.47, 0.2125	0.1, 0.81	0.57, 0.1206	0.53, 0.1475	1, 0
beta dtf vHC -> dHC	0.53, 0.1475	0.62, 0.0857	0.7, 0.0433	0.52, 0.1618	0.2, 0.6134	-0.33, 0.3853	0.47, 0.2125	0.57, 0.1206	0.43, 0.2499	0.1, 0.81	0.6, 0.0968	0.1, 0.81	0.47, 0.2125	0.52, 0.1618	0.18, 0.6436	0.6, 0.0968	0.1, 0.81	0.65, 0.0666	0.52, 0.1618	0.08, 0.8432	0.53, 0.1475	-0.27, 0.4933	-0.47, 0.2125	0.03, 0.9484	-0.02, 0.9816	0.72, 0.0369	0.2, 0.6134	0.08, 0.8432	-0.7, 0.0433	0.53, 0.1475	0.1, 0.81	0.03, 0.9484	-0.02, 0.9816	0.72, 0.0369	0.2, 0.6134	0.08, 0.8432	-0.7, 0.0433	0.53, 0.1475	0.1, 0.81	-0.1, 0.81	0.1, 0.81	1, 1	0.77, 0.0214	0.77, 0.0214	0.07, 0.8801	0.62, 0.0857	0.68, 0.0503	-0.1, 0.81	0.1, 0.81
gamma dtf vHC -> dHC	0.2, 0.6134	0.55, 0.1328	0.62, 0.0857	0.75, 0.0255	0.5, 0.1777	-0.23, 0.5517	0.57, 0.1206	0.63, 0.076	0.67, 0.0589	0.58, 0.108	0.25, 0.5206	0.07, 0.8801	0.47, 0.2125	0.75, 0.0255	0.4, 0.2912	0.25, 0.5206	0.07, 0.8801	0.48, 0.1938	0.75, 0.0255	0.32, 0.4101	-0.03, 0.9484	-0.38, 0.3125	-0.52, 0.1618	-0.17, 0.6777	0.03, 0.9484	0.63, 0.076	0.53, 0.1475	-0.15, 0.7081	-0.53, 0.1475	0.43, 0.2499	-0.08, 0.8432	-0.17, 0.6777	0.03, 0.9484	0.63, 0.076	0.53, 0.1475	-0.15, 0.7081	-0.53, 0.1475	0.43, 0.2499	-0.08, 0.8432	-0.25, 0.5206	0.35, 0.3586	0.77, 0.0214	1, 1	0.27, 0.4933	-0.05, 0.9116	0.53, 0.1475	0.82, 0.0108	-0.25, 0.5206	0.35, 0.3586
delta dtf dHC -> vHC	0.58, 0.108	0.28, 0.463	0.42, 0.2696	0.07, 0.8801	-0.12, 0.7756	-0.1, 0.81	0.07, 0.8801	0.17, 0.6777	-0.12, 0.7756	-0.17, 0.6777	0.68, 0.0503	-0.08, 0.8432	0.2, 0.6134	0.07, 0.8801	-0.07, 0.8801	0.68, 0.0503	-0.08, 0.8432	0.45, 0.2298	0.07, 0.8801	-0.17, 0.6777	0.73, 0.0311	-0.33, 0.3853	-0.42, 0.2696	0.03, 0.9484	-0.15, 0.7081	0.55, 0.1328	-0.07, 0.8801	0.33, 0.3853	-0.63, 0.076	0.63, 0.076	0.47, 0.2125	0.03, 0.9484	-0.15, 0.7081	0.55, 0.1328	-0.07, 0.8801	0.33, 0.3853	-0.63, 0.076	0.63, 0.076	0.47, 0.2125	-0.08, 0.8432	-0.28, 0.463	0.77, 0.0214	0.27, 0.4933	1, 1	0.23, 0.5517	0.62, 0.0857	0.33, 0.3853	-0.08, 0.8432	-0.28, 0.463
theta dtf dHC -> vHC	-0.33, 0.3853	0.1, 0.81	0.08, 0.8432	0.02, 0.9816	-0.03, 0.9484	0.13, 0.7435	0.18, 0.6436	0.27, 0.4933	-0.15, 0.7081	-0.1, 0.81	-0.23, 0.5517	-0.1, 0.81	0.1, 0.81	0.02, 0.9816	-0.07, 0.8801	-0.23, 0.5517	-0.1, 0.81	0.22, 0.5809	0.02, 0.9816	-0.15, 0.7081	0.45, 0.2298	-0.23, 0.5517	0.17, 0.6777	-0.68, 0.0503	-0.55, 0.1328	-0.4, 0.2912	-0.33, 0.3853	0.73, 0.0311	0.45, 0.2298	0.22, 0.5809	0.33, 0.3853	-0.68, 0.0503	-0.55, 0.1328	-0.4, 0.2912	-0.33, 0.3853	0.73, 0.0311	0.45, 0.2298	0.22, 0.5809	0.33, 0.3853	-0.8, 0.0138	-0.47, 0.2125	0.07, 0.8801	-0.05, 0.9116	0.23, 0.5517	1, 1	-0.35, 0.3586	-0.22, 0.5809	-0.8, 0.0138	-0.47, 0.2125
beta dtf dHC -> vHC	0.48, 0.1938	0.15, 0.7081	0.37, 0.3363	0.32, 0.4101	0.23, 0.5517	0.05, 0.9116	-0.1, 0.81	-0.1, 0.81	0.13, 0.7435	0.43, 0.2499	0.63, 0.076	-0.02, 0.9816	0.18, 0.6436	0.32, 0.4101	0.22, 0.5809	0.63, 0.076	-0.02, 0.9816	0.23, 0.5517	0.32, 0.4101	0.18, 0.6436	0.15, 0.7081	-0.43, 0.2499	-0.8, 0.0138	0.18, 0.6436	0.17, 0.6777	0.85, 0.0061	0.58, 0.108	-0.22, 0.5809	-0.88, 0.0031	0.65, 0.0666	0.27, 0.4933	0.18, 0.6436	0.17, 0.6777	0.85, 0.0061	0.58, 0.108	-0.22, 0.5809	-0.88, 0.0031	0.65, 0.0666	0.27, 0.4933	0.1, 0.81	0.1, 0.81	0.62, 0.0857	0.53, 0.1475	0.62, 0.0857	-0.35, 0.3586	1, 1	0.7, 0.0433	0.1, 0.81	0.1, 0.81
gamma dtf dHC -> vHC	0.45, 0.2298	0.63, 0.076	0.73, 0.0311	0.53, 0.1475	0.55, 0.1328	-0.25, 0.5206	0.55, 0.1328	0.5, 0.1777	0.45, 0.2298	0.42, 0.2696	0.52, 0.1618	0.32, 0.4101	0.6, 0.0968	0.53, 0.1475	0.48, 0.1938	0.52, 0.1618	0.32, 0.4101	0.58, 0.108	0.53, 0.1475	0.47, 0.2125	-0.02, 0.9816	-0.1, 0.81	-0.37, 0.3363	0.17, 0.6777	0.35, 0.3586	0.62, 0.0857	0.48, 0.1938	-0.23, 0.5517	-0.6, 0.0968	0.55, 0.1328	0.23, 0.5517	0.17, 0.6777	0.35, 0.3586	0.62, 0.0857	0.48, 0.1938	-0.23, 0.5517	-0.6, 0.0968	0.55, 0.1328	0.23, 0.5517	0.03, 0.9484	0.57, 0.1206	0.68, 0.0503	0.82, 0.0108	0.33, 0.3853	-0.22, 0.5809	0.7, 0.0433	1, 1	0.03, 0.9484	0.57, 0.1206
delta pdc vHC -> dHC	0.63, 0.076	0.15, 0.7081	0.07, 0.8801	-0.15, 0.7081	0.02, 0.9816	-0.2, 0.6134	0.02, 0.9816	-0.13, 0.7435	0.05, 0.9116	-0.38, 0.3125	0.48, 0.1938	0.4, 0.2912	0.15, 0.7081	-0.15, 0.7081	0.13, 0.7435	0.48, 0.1938	0.4, 0.2912	0.08, 0.8432	-0.15, 0.7081	0.22, 0.5809	-0.23, 0.5517	0.63, 0.076	0.23, 0.5517	0.95, 0.0004	0.75, 0.0255	0.2, 0.6134	-0.07, 0.8801	-0.42, 0.2696	-0.22, 0.5809	-0.23, 0.5517	-0.03, 0.9484	0.95, 0.0004	0.75, 0.0255	0.2, 0.6134	-0.07, 0.8801	-0.42, 0.2696	-0.22, 0.5809	-0.23, 0.5517	-0.03, 0.9484	1, 0	0.53, 0.1475	-0.1, 0.81	-0.25, 0.5206	-0.08, 0.8432	-0.8, 0.0138	0.1, 0.81	0.03, 0.9484	1, 1	0.53, 0.1475
theta pdc vHC -> dHC	0.5, 0.1777	0.68, 0.0503	0.63, 0.076	0.42, 0.2696	0.75, 0.0255	-0.4, 0.2912	0.65, 0.0666	0.43, 0.2499	0.55, 0.1328	0.18, 0.6436	0.42, 0.2696	0.73, 0.0311	0.72, 0.0369	0.42, 0.2696	0.77, 0.0214	0.42, 0.2696	0.73, 0.0311	0.55, 0.1328	0.42, 0.2696	0.82, 0.0108	-0.43, 0.2499	0.57, 0.1206	0.2, 0.6134	0.62, 0.0857	0.88, 0.0031	0.27, 0.4933	0.37, 0.3363	-0.18, 0.6436	0.02, 0.9816	0.13, 0.7435	0.13, 0.7435	0.62, 0.0857	0.88, 0.0031	0.27, 0.4933	0.37, 0.3363	-0.18, 0.6436	0.02, 0.9816	0.13, 0.7435	0.13, 0.7435	0.53, 0.1475	1, 0	0.1, 0.81	0.35, 0.3586	-0.28, 0.463	-0.47, 0.2125	0.1, 0.81	0.57, 0.1206	0.53, 0.1475	1, 1
beta pdc vHC -> dHC	0.53, 0.1475	0.62, 0.0857	0.7, 0.0433	0.52, 0.1618	0.2, 0.6134	-0.33, 0.3853	0.47, 0.2125	0.57, 0.1206	0.43, 0.2499	0.1, 0.81	0.6, 0.0968	0.1, 0.81	0.47, 0.2125	0.52, 0.1618	0.18, 0.6436	0.6, 0.0968	0.1, 0.81	0.65, 0.0666	0.52, 0.1618	0.08, 0.8432	0.53, 0.1475	-0.27, 0.4933	-0.47, 0.2125	0.03, 0.9484	-0.02, 0.9816	0.72, 0.0369	0.2, 0.6134	0.08, 0.8432	-0.7, 0.0433	0.53, 0.1475	0.1, 0.81	0.03, 0.9484	-0.02, 0.9816	0.72, 0.0369	0.2, 0.6134	0.08, 0.8432	-0.7, 0.0433	0.53, 0.1475	0.1, 0.81	-0.1, 0.81	0.1, 0.81	1, 0	0.77, 0.0214	0.77, 0.0214	0.07, 0.8801	0.62, 0.0857	0.68, 0.0503	-0.1, 0.81	0.1, 0.81
gamma pdc vHC -> dHC	0.2, 0.6134	0.55, 0.1328	0.62, 0.0857	0.75, 0.0255	0.5, 0.1777	-0.23, 0.5517	0.57, 0.1206	0.63, 0.076	0.67, 0.0589	0.58, 0.108	0.25, 0.5206	0.07, 0.8801	0.47, 0.2125	0.75, 0.0255	0.4, 0.2912	0.25, 0.5206	0.07, 0.8801	0.48, 0.1938	0.75, 0.0255	0.32, 0.4101	-0.03, 0.9484	-0.38, 0.3125	-0.52, 0.1618	-0.17, 0.6777	0.03, 0.9484	0.63, 0.076	0.53, 0.1475	-0.15, 0.7081	-0.53, 0.1475	0.43, 0.2499	-0.08, 0.8432	-0.17, 0.6777	0.03, 0.9484	0.63, 0.076	0.53, 0.1475	-0.15, 0.7081	-0.53, 0.1475	0.43, 0.2499	-0.08, 0.8432	-0.25, 0.5206	0.35, 0.3586	0.77, 0.0214	1, 0	0.27, 0.4933	-0.05, 0.9116	0.53, 0.1475	0.82, 0.0108	-0.25, 0.5206	0.35, 0.3586
delta pdc dHC -> vHC	0.58, 0.108	0.28, 0.463	0.42, 0.2696	0.07, 0.8801	-0.12, 0.7756	-0.1, 0.81	0.07, 0.8801	0.17, 0.6777	-0.12, 0.7756	-0.17, 0.6777	0.68, 0.0503	-0.08, 0.8432	0.2, 0.6134	0.07, 0.8801	-0.07, 0.8801	0.68, 0.0503	-0.08, 0.8432	0.45, 0.2298	0.07, 0.8801	-0.17, 0.6777	0.73, 0.0311	-0.33, 0.3853	-0.42, 0.2696	0.03, 0.9484	-0.15, 0.7081	0.55, 0.1328	-0.07, 0.8801	0.33, 0.3853	-0.63, 0.076	0.63, 0.076	0.47, 0.2125	0.03, 0.9484	-0.15, 0.7081	0.55, 0.1328	-0.07, 0.8801	0.33, 0.3853	-0.63, 0.076	0.63, 0.076	0.47, 0.2125	-0.08, 0.8432	-0.28, 0.463	0.77, 0.0214	0.27, 0.4933	1, 0	0.23, 0.5517	0.62, 0.0857	0.33, 0.3853	-0.08, 0.8432	-0.28, 0.463
theta pdc dHC -> vHC	-0.33, 0.3853	0.1, 0.81	0.08, 0.8432	0.02, 0.9816	-0.03, 0.9484	0.13, 0.7435	0.18, 0.6436	0.27, 0.4933	-0.15, 0.7081	-0.1, 0.81	-0.23, 0.5517	-0.1, 0.81	0.1, 0.81	0.02, 0.9816	-0.07, 0.8801	-0.23, 0.5517	-0.1, 0.81	0.22, 0.5809	0.02, 0.9816	-0.15, 0.7081	0.45, 0.2298	-0.23, 0.5517	0.17, 0.6777	-0.68, 0.0503	-0.55, 0.1328	-0.4, 0.2912	-0.33, 0.3853	0.73, 0.0311	0.45, 0.2298	0.22, 0.5809	0.33, 0.3853	-0.68, 0.0503	-0.55, 0.1328	-0.4, 0.2912	-0.33, 0.3853	0.73, 0.0311	0.45, 0.2298	0.22, 0.5809	0.33, 0.3853	-0.8, 0.0138	-0.47, 0.2125	0.07, 0.8801	-0.05, 0.9116	0.23, 0.5517	1, 0	-0.35, 0.3586	-0.22, 0.5809	-0.8, 0.0138	-0.47, 0.2125
beta pdc dHC -> vHC	0.48, 0.1938	0.15, 0.7081	0.37, 0.3363	0.32, 0.4101	0.23, 0.5517	0.05, 0.9116	-0.1, 0.81	-0.1, 0.81	0.13, 0.7435	0.43, 0.2499	0.63, 0.076	-0.02, 0.9816	0.18, 0.6436	0.32, 0.4101	0.22, 0.5809	0.63, 0.076	-0.02, 0.9816	0.23, 0.5517	0.32, 0.4101	0.18, 0.6436	0.15, 0.7081	-0.43, 0.2499	-0.8, 0.0138	0.18, 0.6436	0.17, 0.6777	0.85, 0.0061	0.58, 0.108	-0.22, 0.5809	-0.88, 0.0031	0.65, 0.0666	0.27, 0.4933	0.18, 0.6436	0.17, 0.6777	0.85, 0.0061	0.58, 0.108	-0.22, 0.5809	-0.88, 0.0031	0.65, 0.0666	0.27, 0.4933	0.1, 0.81	0.1, 0.81	0.62, 0.0857	0.53, 0.1475	0.62, 0.0857	-0.35, 0.3586	1, 0	0.7, 0.0433	0.1, 0.81	0.1, 0.81
gamma pdc dHC -> vHC	0.45, 0.2298	0.63, 0.076	0.73, 0.0311	0.53, 0.1475	0.55, 0.1328	-0.25, 0.5206	0.55, 0.1328	0.5, 0.1777	0.45, 0.2298	0.42, 0.2696	0.52, 0.1618	0.32, 0.4101	0.6, 0.0968	0.53, 0.1475	0.48, 0.1938	0.52, 0.1618	0.32, 0.4101	0.58, 0.108	0.53, 0.1475	0.47, 0.2125	-0.02, 0.9816	-0.1, 0.81	-0.37, 0.3363	0.17, 0.6777	0.35, 0.3586	0.62, 0.0857	0.48, 0.1938	-0.23, 0.5517	-0.6, 0.0968	0.55, 0.1328	0.23, 0.5517	0.17, 0.6777	0.35, 0.3586	0.62, 0.0857	0.48, 0.1938	-0.23, 0.5517	-0.6, 0.0968	0.55, 0.1328	0.23, 0.5517	0.03, 0.9484	0.57, 0.1206	0.68, 0.0503	0.82, 0.0108	0.33, 0.3853	-0.22, 0.5809	0.7, 0.0433	1, 0	0.03, 0.9484	0.57, 0.1206
theta CC vHC -> dHC lead	0.6, 0.0968	0.13, 0.7435	0.08, 0.8432	-0.27, 0.4933	0.03, 0.9484	-0.3, 0.4366	0.2, 0.6134	0.1, 0.81	-0.13, 0.7435	-0.22, 0.5809	0.38, 0.3125	0.17, 0.6777	0.1, 0.81	-0.27, 0.4933	0.12, 0.7756	0.38, 0.3125	0.17, 0.6777	0.03, 0.9484	-0.27, 0.4933	0.17, 0.6777	-0.43, 0.2499	0.42, 0.2696	0.32, 0.4101	0.73, 0.0311	0.65, 0.0666	0.12, 0.7756	-0.1, 0.81	-0.4, 0.2912	-0.2, 0.6134	-0.07, 0.8801	0.18, 0.6436	0.73, 0.0311	0.65, 0.0666	0.12, 0.7756	-0.1, 0.81	-0.4, 0.2912	-0.2, 0.6134	-0.07, 0.8801	0.18, 0.6436	0.85, 0.0061	0.58, 0.108	-0.1, 0.81	-0.1, 0.81	-0.1, 0.81	-0.72, 0.0369	0.12, 0.7756	0.2, 0.6134	0.85, 0.0061	0.58, 0.108
beta CC vHC -> dHC lead	0.55, 0.1328	0.18, 0.6436	0.27, 0.4933	0.2, 0.6134	0.27, 0.4933	-0.12, 0.7756	0.1, 0.81	0.12, 0.7756	0.07, 0.8801	0.15, 0.7081	0.53, 0.1475	-0.02, 0.9816	0.22, 0.5809	0.2, 0.6134	0.37, 0.3363	0.53, 0.1475	-0.02, 0.9816	0.32, 0.4101	0.2, 0.6134	0.23, 0.5517	0.1, 0.81	-0.27, 0.4933	-0.32, 0.4101	0.12, 0.7756	0.18, 0.6436	0.48, 0.1938	0.2, 0.6134	0.55, 0.1328	-0.13, 0.7435	0.55, 0.1328	0.47, 0.2125	0.12, 0.7756	0.18, 0.6436	0.48, 0.1938	0.2, 0.6134	0.55, 0.1328	-0.13, 0.7435	0.55, 0.1328	0.47, 0.2125	0.1, 0.81	0, 1	0.28, 0.463	0.1, 0.81	0.47, 0.2125	0.08, 0.8432	0.23, 0.5517	-0.07, 0.8801	0.1, 0.81	0, 1
gamma CC vHC -> dHC lead	0.3, 0.4366	0.75, 0.0255	0.78, 0.0172	0.63, 0.076	0.67, 0.0589	-0.52, 0.1618	0.55, 0.1328	0.43, 0.2499	0.77, 0.0214	0.22, 0.5809	0.37, 0.3363	0.7, 0.0433	0.7, 0.0433	0.63, 0.076	0.65, 0.0666	0.37, 0.3363	0.7, 0.0433	0.67, 0.0589	0.63, 0.076	0.67, 0.0589	0.18, 0.6436	0.37, 0.3363	-0.12, 0.7756	0.3, 0.4366	0.5, 0.1777	0.47, 0.2125	0.48, 0.1938	0.03, 0.9484	-0.1, 0.81	0.22, 0.5809	-0.17, 0.6777	0.3, 0.4366	0.5, 0.1777	0.47, 0.2125	0.48, 0.1938	0.03, 0.9484	-0.1, 0.81	0.22, 0.5809	-0.17, 0.6777	0.12, 0.7756	0.65, 0.0666	0.48, 0.1938	0.55, 0.1328	0, 1	-0.15, 0.7081	0.18, 0.6436	0.57, 0.1206	0.12, 0.7756	0.65, 0.0666
MRL vHC -> theta dHC lead	-0.36, 0.3371	-0.05, 0.902	-0.15, 0.6978	0.24, 0.5238	0.31, 0.4117	0.56, 0.1197	-0.21, 0.5862	-0.43, 0.2493	0.26, 0.4942	0.08, 0.8352	-0.21, 0.5862	0.51, 0.1615	0.18, 0.6332	0.24, 0.5238	0.27, 0.4805	-0.21, 0.5862	0.51, 0.1615	-0.05, 0.902	0.24, 0.5238	0.39, 0.2912	-0.3, 0.4243	0.4, 0.2814	0.06, 0.8858	0.13, 0.7311	0.27, 0.4805	-0.29, 0.439	0.2, 0.6016	-0.2, 0.6016	0.34, 0.3597	-0.33, 0.3857	-0.15, 0.6978	0.13, 0.7311	0.27, 0.4805	-0.29, 0.439	0.2, 0.6016	-0.2, 0.6016	0.34, 0.3597	-0.33, 0.3857	-0.15, 0.6978	0, 1	0.18, 0.6332	-0.5, 0.1778	-0.26, 0.4942	-0.53, 0.1467	-0.03, 0.9548	-0.17, 0.6666	-0.1, 0.7986	0, 1	0.18, 0.6332
delta phase angle	0.7, 0.1074	0.73, 0.0909	0.83, 0.0467	0.3, 0.6621	0.47, 0.3694	0.87, 0.0339	0.64, 0.162	0.67, 0.1318	0.34, 0.5919	0.37, 0.5442	0.64, 0.162	0.34, 0.5991	0.54, 0.2711	0.3, 0.6621	0.51, 0.314	0.64, 0.162	0.34, 0.5991	0.73, 0.0935	0.3, 0.6621	0.52, 0.3006	0.8, 0.0561	0.24, 0.7692	0.1, 0.9559	0.48, 0.3487	0.67, 0.1313	0.6, 0.1951	0.45, 0.4008	0.53, 0.2779	0.33, 0.6209	0.51, 0.3035	0.2, 0.833	0.48, 0.3487	0.67, 0.1313	0.6, 0.1951	0.45, 0.4008	0.53, 0.2779	0.33, 0.6209	0.51, 0.3035	0.2, 0.833	0.54, 0.2749	0.78, 0.0633	0.83, 0.0454	0.53, 0.2828	0.72, 0.1001	0.71, 0.102	0.34, 0.5933	0.62, 0.1779	0.54, 0.2749	0.78, 0.0633
theta phase angle	0.92, 0.0226	0.68, 0.1249	0.82, 0.0483	0.37, 0.541	0.42, 0.4456	0.45, 0.4004	0.37, 0.5451	0.35, 0.5713	0.35, 0.5724	0.55, 0.2577	0.95, 0.0179	0.7, 0.1076	0.64, 0.1578	0.37, 0.541	0.49, 0.3353	0.95, 0.0179	0.7, 0.1076	0.73, 0.0927	0.37, 0.541	0.49, 0.3378	0.52, 0.2979	0.83, 0.0436	0.6, 0.2012	0.99, 0.0125	0.83, 0.044	0.84, 0.0428	0.45, 0.4016	0.38, 0.5292	0.65, 0.1508	0.87, 0.034	0.41, 0.4628	0.99, 0.0125	0.83, 0.044	0.84, 0.0428	0.45, 0.4016	0.38, 0.5292	0.65, 0.1508	0.87, 0.034	0.41, 0.4628	0.92, 0.0223	0.62, 0.1814	0.86, 0.0366	0.67, 0.1334	0.77, 0.0702	0.6, 0.1975	0.77, 0.0699	0.74, 0.0849	0.92, 0.0223	0.62, 0.1814
beta phase angle	0.41, 0.461	0.49, 0.3379	0.42, 0.4577	0.08, 0.975	0.28, 0.6967	0.53, 0.2828	0.46, 0.3864	0.56, 0.2486	0.28, 0.7002	0.72, 0.0966	0.35, 0.5682	0.52, 0.2932	0.28, 0.711	0.08, 0.975	0.28, 0.7014	0.35, 0.5682	0.52, 0.2932	0.43, 0.4338	0.08, 0.975	0.37, 0.5439	0.69, 0.1157	0.85, 0.0383	0.72, 0.0982	0.52, 0.2963	0.47, 0.3776	0.54, 0.2719	0.54, 0.2735	0.02, 0.9975	0.73, 0.0939	0.65, 0.1529	0.33, 0.6193	0.52, 0.2963	0.47, 0.3776	0.54, 0.2719	0.54, 0.2735	0.02, 0.9975	0.73, 0.0939	0.65, 0.1529	0.33, 0.6193	0.52, 0.3	0.37, 0.5479	0.87, 0.0344	0.57, 0.2312	0.79, 0.0615	0.15, 0.9036	0.74, 0.0872	0.53, 0.2857	0.52, 0.3	0.37, 0.5479
gamma phase angle	0.39, 0.4997	0.19, 0.845	0.42, 0.4581	0.66, 0.1426	0.71, 0.1058	0.27, 0.7171	0.1, 0.9524	0.27, 0.7202	0.48, 0.3548	0.88, 0.0306	0.4, 0.4839	0.36, 0.5542	0.26, 0.7311	0.66, 0.1426	0.63, 0.1673	0.4, 0.4839	0.36, 0.5542	0.3, 0.6613	0.66, 0.1426	0.62, 0.1807	0.67, 0.1334	0.77, 0.0711	0.78, 0.0632	0.52, 0.2954	0.4, 0.4852	0.63, 0.1679	0.79, 0.0622	0.3, 0.6597	0.7, 0.1088	0.77, 0.0693	0.29, 0.6827	0.52, 0.2954	0.4, 0.4852	0.63, 0.1679	0.79, 0.0622	0.3, 0.6597	0.7, 0.1088	0.77, 0.0693	0.29, 0.6827	0.64, 0.1587	0.35, 0.5673	0.82, 0.05	0.7, 0.1068	0.88, 0.0299	0.33, 0.6043	0.7, 0.107	0.56, 0.2468	0.64, 0.1587	0.35, 0.5673
[truncated: 14 more columns]

## Sheet: S4_R1_R2
Row	delta Coh	theta p Coh	theta m Coh	beta Coh	gamma Coh	delta wPLI	theta p wPLI	theta m wPLI	beta wPLI	gamma wPLI	delta PPC	theta p PPC	theta m PPC	beta PPC	gamma PPC	delta PLV	theta p PLV	theta m PLV	beta PLV	gamma PLV	MRL R1 - theta R2	Spike phase angle R1 - theta R2	PAC gamma R2 - theta R1	PAC gamma R1 - theta R2	delta GC R1 -> R2	theta GC R1 -> R2	beta GC R1 -> R2	gamma GC R1 -> R2	delta GC R2 -> R1	theta GC R2 -> R1	beta GC R2 -> R1	gamma GC R2 -> R1	delta np GC R1 -> R2	theta np GC R1 -> R2	beta np GC R1 -> R2	gamma np GC R1 -> R2	delta np GC R2 -> R1	theta np GC R2 -> R1	beta np GC R2 -> R1	gamma np GC R2 -> R1	delta dtf R1 -> R2	theta dtf R1 -> R2	beta dtf R1 -> R2	gamma dtf R1 -> R2	delta dtf R2 -> R1	theta dtf R2 -> R1	beta dtf R2 -> R1	gamma dtf R2 -> R1	delta pdc R1 -> R2
delta Coh	1, 1	0.67, 1	0.54, 1	0.18, 1	0.23, 1	-0.1, 1	0.15, 1	0.19, 1	-0.04, 1	-0.2, 1	0.92, 0	0.36, 1	0.48, 1	0.21, 1	0.31, 1	0.93, 0	0.36, 1	0.54, 1	0.24, 1	0.3, 1	0.1, 1	-0.43, 1	0.33, 1	0.34, 1	0.66, 1	0.75, 1	0.63, 1	0.43, 1	0.31, 1	0.12, 1	0.21, 1	0.08, 1	0.66, 1	0.75, 1	0.63, 1	0.43, 1	0.31, 1	0.12, 1	0.21, 1	0.08, 1	0.4, 1	0.26, 1	0.19, 1	0.12, 1	0.2, 1	-0.15, 1	0.03, 1	0.43, 1	0.4, 1
theta p Coh	0.67, 1	1, 1	0.9, 0	0.52, 1	0.5, 1	0, 1	0.46, 1	0.46, 1	0.33, 1	-0.02, 1	0.7, 1	0.67, 1	0.81, 1	0.51, 1	0.5, 1	0.71, 1	0.67, 1	0.83, 1	0.52, 1	0.49, 1	0.29, 1	-0.09, 1	0.38, 1	0.24, 1	0.46, 1	0.53, 1	0.45, 1	0.38, 1	0.35, 1	0.31, 1	0.41, 1	0.21, 1	0.46, 1	0.53, 1	0.45, 1	0.38, 1	0.35, 1	0.31, 1	0.41, 1	0.21, 1	0.21, 1	0.51, 1	0.33, 1	0.38, 1	0.08, 1	0.07, 1	0.17, 1	0.53, 1	0.21, 1
theta m Coh	0.54, 1	0.9, 0	1, 1	0.62, 1	0.61, 1	0.02, 1	0.43, 1	0.43, 1	0.2, 1	-0.05, 1	0.6, 1	0.58, 1	0.8, 1	0.58, 1	0.57, 1	0.6, 1	0.58, 1	0.82, 1	0.59, 1	0.55, 1	0.36, 1	0.11, 1	0.09, 1	0, 1	0.31, 1	0.4, 1	0.49, 1	0.45, 1	0.27, 1	0.21, 1	0.58, 1	0.35, 1	0.31, 1	0.4, 1	0.49, 1	0.45, 1	0.27, 1	0.21, 1	0.58, 1	0.35, 1	0.1, 1	0.46, 1	0.24, 1	0.26, 1	0.13, 1	0.06, 1	0.36, 1	0.5, 1	0.1, 1
beta Coh	0.18, 1	0.52, 1	0.62, 1	1, 1	0.86, 1	0.16, 1	0.41, 1	0.44, 1	0.22, 1	0.11, 1	0.23, 1	0.62, 1	0.71, 1	0.97, 0	0.81, 1	0.22, 1	0.62, 1	0.65, 1	0.97, 0	0.79, 1	0.07, 1	0.05, 1	-0.09, 1	-0.19, 1	0.29, 1	0.22, 1	0.32, 1	0.39, 1	-0.12, 1	-0.06, 1	0.26, 1	0.1, 1	0.29, 1	0.22, 1	0.32, 1	0.39, 1	-0.12, 1	-0.06, 1	0.26, 1	0.1, 1	0.2, 1	0.5, 1	0.06, 1	0.21, 1	-0.06, 1	-0.21, 1	0.2, 1	0.39, 1	0.2, 1
gamma Coh	0.23, 1	0.5, 1	0.61, 1	0.86, 1	1, 1	0.05, 1	0.48, 1	0.42, 1	0.13, 1	0.23, 1	0.29, 1	0.66, 1	0.67, 1	0.81, 1	0.97, 0	0.28, 1	0.66, 1	0.59, 1	0.8, 1	0.96, 0	0, 1	-0.01, 1	0, 1	-0.05, 1	0.37, 1	0.29, 1	0.21, 1	0.4, 1	-0.09, 1	0.03, 1	0.28, 1	0.24, 1	0.37, 1	0.29, 1	0.21, 1	0.4, 1	-0.09, 1	0.03, 1	0.28, 1	0.24, 1	0.27, 1	0.57, 1	-0.11, 1	0.17, 1	-0.11, 1	-0.22, 1	0.11, 1	0.46, 1	0.27, 1
delta wPLI	-0.1, 1	0, 1	0.02, 1	0.16, 1	0.05, 1	1, 1	0.21, 1	0.15, 1	-0.13, 1	0.02, 1	0.07, 1	0.12, 1	0.25, 1	0.22, 1	0.06, 1	0.07, 1	0.12, 1	0.21, 1	0.22, 1	0.06, 1	0.05, 1	0.04, 1	0.04, 1	-0.21, 1	0.12, 1	-0.08, 1	-0.08, 1	-0.07, 1	-0.11, 1	0.09, 1	0.04, 1	0.12, 1	0.12, 1	-0.08, 1	-0.08, 1	-0.07, 1	-0.11, 1	0.09, 1	0.04, 1	0.12, 1	-0.08, 1	-0.06, 1	-0.16, 1	-0.04, 1	-0.11, 1	-0.01, 1	0.06, 1	0.09, 1	-0.08, 1
theta p wPLI	0.15, 1	0.46, 1	0.43, 1	0.41, 1	0.48, 1	0.21, 1	1, 1	0.93, 0	0.39, 1	0.25, 1	0.2, 1	0.48, 1	0.6, 1	0.44, 1	0.5, 1	0.2, 1	0.48, 1	0.6, 1	0.43, 1	0.48, 1	0.04, 1	0.05, 1	0.2, 1	0.17, 1	0.32, 1	0.02, 1	-0.21, 1	-0.18, 1	-0.18, 1	0.12, 1	0.02, 1	0, 1	0.32, 1	0.02, 1	-0.21, 1	-0.18, 1	-0.18, 1	0.12, 1	0.02, 1	0, 1	0.26, 1	0.42, 1	0.25, 1	0.38, 1	-0.23, 1	0.01, 1	-0.11, 1	0.45, 1	0.26, 1
theta m wPLI	0.19, 1	0.46, 1	0.43, 1	0.44, 1	0.42, 1	0.15, 1	0.93, 0	1, 1	0.38, 1	0.22, 1	0.21, 1	0.45, 1	0.62, 1	0.46, 1	0.44, 1	0.21, 1	0.45, 1	0.64, 1	0.47, 1	0.41, 1	-0.01, 1	0, 1	0.13, 1	0.16, 1	0.31, 1	0.03, 1	-0.15, 1	-0.12, 1	-0.16, 1	0.09, 1	-0.05, 1	-0.11, 1	0.31, 1	0.03, 1	-0.15, 1	-0.12, 1	-0.16, 1	0.09, 1	-0.05, 1	-0.11, 1	0.27, 1	0.42, 1	0.3, 1	0.38, 1	-0.22, 1	0.04, 1	-0.14, 1	0.46, 1	0.27, 1
beta wPLI	-0.04, 1	0.33, 1	0.2, 1	0.22, 1	0.13, 1	-0.13, 1	0.39, 1	0.38, 1	1, 1	0.5, 1	0.04, 1	0.2, 1	0.27, 1	0.21, 1	0.12, 1	0.04, 1	0.2, 1	0.25, 1	0.21, 1	0.11, 1	-0.09, 1	0.24, 1	0.09, 1	0.09, 1	0.06, 1	-0.11, 1	-0.18, 1	-0.12, 1	-0.12, 1	-0.01, 1	-0.05, 1	-0.27, 1	0.06, 1	-0.11, 1	-0.18, 1	-0.12, 1	-0.12, 1	-0.01, 1	-0.05, 1	-0.27, 1	0.09, 1	0.39, 1	0.55, 1	0.56, 1	-0.18, 1	0.06, 1	0.15, 1	0.26, 1	0.09, 1
gamma wPLI	-0.2, 1	-0.02, 1	-0.05, 1	0.11, 1	0.23, 1	0.02, 1	0.25, 1	0.22, 1	0.5, 1	1, 1	-0.11, 1	0.03, 1	0.03, 1	0.09, 1	0.21, 1	-0.12, 1	0.03, 1	0, 1	0.1, 1	0.19, 1	-0.1, 1	0, 1	-0.06, 1	-0.23, 1	-0.01, 1	-0.28, 1	-0.23, 1	-0.02, 1	-0.11, 1	0.06, 1	0.17, 1	0.01, 1	-0.01, 1	-0.28, 1	-0.23, 1	-0.02, 1	-0.11, 1	0.06, 1	0.17, 1	0.01, 1	0.04, 1	0.23, 1	0.31, 1	0.66, 1	-0.24, 1	-0.04, 1	0.12, 1	0.33, 1	0.04, 1
delta PPC	0.92, 0	0.7, 1	0.6, 1	0.23, 1	0.29, 1	0.07, 1	0.2, 1	0.21, 1	0.04, 1	-0.11, 1	1, 1	0.41, 1	0.56, 1	0.27, 1	0.38, 1	1, 0	0.41, 1	0.62, 1	0.29, 1	0.37, 1	0.21, 1	-0.37, 1	0.29, 1	0.24, 1	0.65, 1	0.66, 1	0.61, 1	0.42, 1	0.29, 1	0.09, 1	0.27, 1	0.14, 1	0.65, 1	0.66, 1	0.61, 1	0.42, 1	0.29, 1	0.09, 1	0.27, 1	0.14, 1	0.34, 1	0.24, 1	0.24, 1	0.18, 1	0.22, 1	-0.08, 1	0.11, 1	0.5, 1	0.34, 1
theta p PPC	0.36, 1	0.67, 1	0.58, 1	0.62, 1	0.66, 1	0.12, 1	0.48, 1	0.45, 1	0.2, 1	0.03, 1	0.41, 1	1, 1	0.82, 1	0.63, 1	0.71, 1	0.41, 1	1, 0	0.78, 1	0.64, 1	0.73, 1	0.12, 1	-0.06, 1	0.53, 1	0.09, 1	0.57, 1	0.53, 1	0.22, 1	0.27, 1	0.13, 1	0.2, 1	0.15, 1	0.15, 1	0.57, 1	0.53, 1	0.22, 1	0.27, 1	0.13, 1	0.2, 1	0.15, 1	0.15, 1	0.41, 1	0.66, 1	0.09, 1	0.21, 1	-0.17, 1	-0.2, 1	-0.03, 1	0.39, 1	0.41, 1
theta m PPC	0.48, 1	0.81, 1	0.8, 1	0.71, 1	0.67, 1	0.25, 1	0.6, 1	0.62, 1	0.27, 1	0.03, 1	0.56, 1	0.82, 1	1, 1	0.76, 1	0.69, 1	0.55, 1	0.82, 1	0.98, 0	0.77, 1	0.68, 1	0.16, 1	0.02, 1	0.29, 1	0.07, 1	0.53, 1	0.49, 1	0.31, 1	0.28, 1	0.14, 1	0.21, 1	0.32, 1	0.16, 1	0.53, 1	0.49, 1	0.31, 1	0.28, 1	0.14, 1	0.21, 1	0.32, 1	0.16, 1	0.33, 1	0.65, 1	0.27, 1	0.27, 1	-0.11, 1	-0.04, 1	0.16, 1	0.49, 1	0.33, 1
beta PPC	0.21, 1	0.51, 1	0.58, 1	0.97, 0	0.81, 1	0.22, 1	0.44, 1	0.46, 1	0.21, 1	0.09, 1	0.27, 1	0.63, 1	0.76, 1	1, 1	0.78, 1	0.26, 1	0.63, 1	0.69, 1	1, 0	0.77, 1	0.03, 1	-0.04, 1	-0.05, 1	-0.15, 1	0.31, 1	0.28, 1	0.35, 1	0.35, 1	-0.08, 1	-0.02, 1	0.24, 1	0.06, 1	0.31, 1	0.28, 1	0.35, 1	0.35, 1	-0.08, 1	-0.02, 1	0.24, 1	0.06, 1	0.18, 1	0.48, 1	0.11, 1	0.19, 1	-0.06, 1	-0.18, 1	0.18, 1	0.34, 1	0.18, 1
gamma PPC	0.31, 1	0.5, 1	0.57, 1	0.81, 1	0.97, 0	0.06, 1	0.5, 1	0.44, 1	0.12, 1	0.21, 1	0.38, 1	0.71, 1	0.69, 1	0.78, 1	1, 1	0.37, 1	0.71, 1	0.62, 1	0.77, 1	0.99, 0	-0.04, 1	-0.11, 1	0.08, 1	0.04, 1	0.45, 1	0.38, 1	0.26, 1	0.4, 1	-0.02, 1	0.06, 1	0.26, 1	0.25, 1	0.45, 1	0.38, 1	0.26, 1	0.4, 1	-0.02, 1	0.06, 1	0.26, 1	0.25, 1	0.33, 1	0.55, 1	-0.06, 1	0.17, 1	-0.06, 1	-0.24, 1	0.07, 1	0.43, 1	0.33, 1
delta PLV	0.93, 0	0.71, 1	0.6, 1	0.22, 1	0.28, 1	0.07, 1	0.2, 1	0.21, 1	0.04, 1	-0.12, 1	1, 0	0.41, 1	0.55, 1	0.26, 1	0.37, 1	1, 1	0.41, 1	0.62, 1	0.29, 1	0.36, 1	0.2, 1	-0.38, 1	0.29, 1	0.24, 1	0.65, 1	0.67, 1	0.61, 1	0.42, 1	0.3, 1	0.1, 1	0.27, 1	0.15, 1	0.65, 1	0.67, 1	0.61, 1	0.42, 1	0.3, 1	0.1, 1	0.27, 1	0.15, 1	0.34, 1	0.24, 1	0.23, 1	0.18, 1	0.23, 1	-0.08, 1	0.11, 1	0.5, 1	0.34, 1
theta p PLV	0.36, 1	0.67, 1	0.58, 1	0.62, 1	0.66, 1	0.12, 1	0.48, 1	0.45, 1	0.2, 1	0.03, 1	0.41, 1	1, 0	0.82, 1	0.63, 1	0.71, 1	0.41, 1	1, 1	0.78, 1	0.64, 1	0.73, 1	0.12, 1	-0.06, 1	0.53, 1	0.09, 1	0.57, 1	0.53, 1	0.22, 1	0.27, 1	0.13, 1	0.2, 1	0.15, 1	0.15, 1	0.57, 1	0.53, 1	0.22, 1	0.27, 1	0.13, 1	0.2, 1	0.15, 1	0.15, 1	0.41, 1	0.66, 1	0.09, 1	0.21, 1	-0.17, 1	-0.2, 1	-0.03, 1	0.39, 1	0.41, 1
theta m PLV	0.54, 1	0.83, 1	0.82, 1	0.65, 1	0.59, 1	0.21, 1	0.6, 1	0.64, 1	0.25, 1	0, 1	0.62, 1	0.78, 1	0.98, 0	0.69, 1	0.62, 1	0.62, 1	0.78, 1	1, 1	0.71, 1	0.61, 1	0.27, 1	0.01, 1	0.28, 1	0.08, 1	0.52, 1	0.46, 1	0.35, 1	0.26, 1	0.21, 1	0.19, 1	0.34, 1	0.16, 1	0.52, 1	0.46, 1	0.35, 1	0.26, 1	0.21, 1	0.19, 1	0.34, 1	0.16, 1	0.31, 1	0.57, 1	0.36, 1	0.31, 1	-0.03, 1	0.02, 1	0.17, 1	0.5, 1	0.31, 1
beta PLV	0.24, 1	0.52, 1	0.59, 1	0.97, 0	0.8, 1	0.22, 1	0.43, 1	0.47, 1	0.21, 1	0.1, 1	0.29, 1	0.64, 1	0.77, 1	1, 0	0.77, 1	0.29, 1	0.64, 1	0.71, 1	1, 1	0.76, 1	0.01, 1	-0.07, 1	-0.03, 1	-0.14, 1	0.34, 1	0.3, 1	0.36, 1	0.37, 1	-0.06, 1	0.01, 1	0.24, 1	0.04, 1	0.34, 1	0.3, 1	0.36, 1	0.37, 1	-0.06, 1	0.01, 1	0.24, 1	0.04, 1	0.21, 1	0.49, 1	0.13, 1	0.2, 1	-0.07, 1	-0.16, 1	0.18, 1	0.35, 1	0.21, 1
gamma PLV	0.3, 1	0.49, 1	0.55, 1	0.79, 1	0.96, 0	0.06, 1	0.48, 1	0.41, 1	0.11, 1	0.19, 1	0.37, 1	0.73, 1	0.68, 1	0.77, 1	0.99, 0	0.36, 1	0.73, 1	0.61, 1	0.76, 1	1, 1	-0.06, 1	-0.11, 1	0.12, 1	0.06, 1	0.48, 1	0.4, 1	0.24, 1	0.4, 1	-0.06, 1	0.07, 1	0.22, 1	0.23, 1	0.48, 1	0.4, 1	0.24, 1	0.4, 1	-0.06, 1	0.07, 1	0.22, 1	0.23, 1	0.36, 1	0.57, 1	-0.09, 1	0.13, 1	-0.1, 1	-0.27, 1	0.06, 1	0.43, 1	0.36, 1
MRL R1 - theta R2	0.1, 1	0.29, 1	0.36, 1	0.07, 1	0, 1	0.05, 1	0.04, 1	-0.01, 1	-0.09, 1	-0.1, 1	0.21, 1	0.12, 1	0.16, 1	0.03, 1	-0.04, 1	0.2, 1	0.12, 1	0.27, 1	0.01, 1	-0.06, 1	1, 1	0.47, 1	0.12, 1	-0.19, 1	0.01, 1	-0.16, 1	0.14, 1	0, 1	0.11, 1	-0.09, 1	0.26, 1	0.15, 1	0.01, 1	-0.16, 1	0.14, 1	0, 1	0.11, 1	-0.09, 1	0.26, 1	0.15, 1	-0.03, 1	-0.15, 1	0.26, 1	0.1, 1	0.06, 1	0.02, 1	0.23, 1	0.19, 1	-0.03, 1
Spike phase angle R1 - theta R2	-0.43, 1	-0.09, 1	0.11, 1	0.05, 1	-0.01, 1	0.04, 1	0.05, 1	0, 1	0.24, 1	0, 1	-0.37, 1	-0.06, 1	0.02, 1	-0.04, 1	-0.11, 1	-0.38, 1	-0.06, 1	0.01, 1	-0.07, 1	-0.11, 1	0.47, 1	1, 1	-0.21, 1	-0.14, 1	-0.4, 1	-0.39, 1	-0.17, 1	-0.18, 1	-0.29, 1	-0.47, 1	-0.02, 1	-0.09, 1	-0.4, 1	-0.39, 1	-0.17, 1	-0.18, 1	-0.29, 1	-0.47, 1	-0.02, 1	-0.09, 1	-0.2, 1	-0.02, 1	0.15, 1	0.03, 1	-0.09, 1	-0.27, 1	0.31, 1	0.04, 1	-0.2, 1
PAC gamma R2 - theta R1	0.33, 1	0.38, 1	0.09, 1	-0.09, 1	0, 1	0.04, 1	0.2, 1	0.13, 1	0.09, 1	-0.06, 1	0.29, 1	0.53, 1	0.29, 1	-0.05, 1	0.08, 1	0.29, 1	0.53, 1	0.28, 1	-0.03, 1	0.12, 1	0.12, 1	-0.21, 1	1, 1	0.39, 1	0.47, 1	0.53, 1	0.04, 1	0, 1	0.24, 1	0.32, 1	-0.16, 1	-0.12, 1	0.47, 1	0.53, 1	0.04, 1	0, 1	0.24, 1	0.32, 1	-0.16, 1	-0.12, 1	0.36, 1	0.29, 1	0.1, 1	0.1, 1	-0.16, 1	-0.1, 1	-0.27, 1	0.11, 1	0.36, 1
PAC gamma R1 - theta R2	0.34, 1	0.24, 1	0, 1	-0.19, 1	-0.05, 1	-0.21, 1	0.17, 1	0.16, 1	0.09, 1	-0.23, 1	0.24, 1	0.09, 1	0.07, 1	-0.15, 1	0.04, 1	0.24, 1	0.09, 1	0.08, 1	-0.14, 1	0.06, 1	-0.19, 1	-0.14, 1	0.39, 1	1, 1	0.21, 1	0.32, 1	-0.06, 1	-0.1, 1	0.2, 1	0.33, 1	-0.31, 1	-0.27, 1	0.21, 1	0.32, 1	-0.06, 1	-0.1, 1	0.2, 1	0.33, 1	-0.31, 1	-0.27, 1	0.13, 1	0.03, 1	0.01, 1	-0.06, 1	-0.01, 1	0.04, 1	-0.42, 1	-0.03, 1	0.13, 1
delta GC R1 -> R2	0.66, 1	0.46, 1	0.31, 1	0.29, 1	0.37, 1	0.12, 1	0.32, 1	0.31, 1	0.06, 1	-0.01, 1	0.65, 1	0.57, 1	0.53, 1	0.31, 1	0.45, 1	0.65, 1	0.57, 1	0.52, 1	0.34, 1	0.48, 1	0.01, 1	-0.4, 1	0.47, 1	0.21, 1	1, 1	0.56, 1	0.16, 1	0.1, 1	-0.2, 1	0.09, 1	-0.09, 1	-0.07, 1	1, 0	0.56, 1	0.16, 1	0.1, 1	-0.2, 1	0.09, 1	-0.09, 1	-0.07, 1	0.86, 0	0.53, 1	-0.02, 1	0.08, 1	-0.33, 1	-0.34, 1	-0.08, 1	0.51, 1	0.86, 0
theta GC R1 -> R2	0.75, 1	0.53, 1	0.4, 1	0.22, 1	0.29, 1	-0.08, 1	0.02, 1	0.03, 1	-0.11, 1	-0.28, 1	0.66, 1	0.53, 1	0.49, 1	0.28, 1	0.38, 1	0.67, 1	0.53, 1	0.46, 1	0.3, 1	0.4, 1	-0.16, 1	-0.39, 1	0.53, 1	0.32, 1	0.56, 1	1, 1	0.66, 1	0.59, 1	0.35, 1	0.19, 1	0.03, 1	-0.05, 1	0.56, 1	1, 0	0.66, 1	0.59, 1	0.35, 1	0.19, 1	0.03, 1	-0.05, 1	0.36, 1	0.37, 1	-0.07, 1	-0.11, 1	0.1, 1	-0.21, 1	-0.11, 1	0.18, 1	0.36, 1
beta GC R1 -> R2	0.63, 1	0.45, 1	0.49, 1	0.32, 1	0.21, 1	-0.08, 1	-0.21, 1	-0.15, 1	-0.18, 1	-0.23, 1	0.61, 1	0.22, 1	0.31, 1	0.35, 1	0.26, 1	0.61, 1	0.22, 1	0.35, 1	0.36, 1	0.24, 1	0.14, 1	-0.17, 1	0.04, 1	-0.06, 1	0.16, 1	0.66, 1	1, 1	0.8, 1	0.4, 1	-0.11, 1	0.39, 1	0.11, 1	0.16, 1	0.66, 1	1, 0	0.8, 1	0.4, 1	-0.11, 1	0.39, 1	0.11, 1	-0.05, 1	0.03, 1	0.14, 1	0.04, 1	0.47, 1	-0.19, 1	0.3, 1	0.19, 1	-0.05, 1
gamma GC R1 -> R2	0.43, 1	0.38, 1	0.45, 1	0.39, 1	0.4, 1	-0.07, 1	-0.18, 1	-0.12, 1	-0.12, 1	-0.02, 1	0.42, 1	0.27, 1	0.28, 1	0.35, 1	0.4, 1	0.42, 1	0.27, 1	0.26, 1	0.37, 1	0.4, 1	0, 1	-0.18, 1	0, 1	-0.1, 1	0.1, 1	0.59, 1	0.8, 1	1, 1	0.3, 1	0.04, 1	0.27, 1	0.03, 1	0.1, 1	0.59, 1	0.8, 1	1, 0	0.3, 1	0.04, 1	0.27, 1	0.03, 1	-0.04, 1	0.06, 1	-0.07, 1	0.06, 1	0.2, 1	-0.07, 1	0.17, 1	0.2, 1	-0.04, 1
delta GC R2 -> R1	0.31, 1	0.35, 1	0.27, 1	-0.12, 1	-0.09, 1	-0.11, 1	-0.18, 1	-0.16, 1	-0.12, 1	-0.11, 1	0.29, 1	0.13, 1	0.14, 1	-0.08, 1	-0.02, 1	0.3, 1	0.13, 1	0.21, 1	-0.06, 1	-0.06, 1	0.11, 1	-0.29, 1	0.24, 1	0.2, 1	-0.2, 1	0.35, 1	0.4, 1	0.3, 1	1, 1	0.53, 1	0.45, 1	0.33, 1	-0.2, 1	0.35, 1	0.4, 1	0.3, 1	1, 0	0.53, 1	0.45, 1	0.33, 1	-0.34, 1	-0.07, 1	0.19, 1	0.05, 1	0.53, 1	0.39, 1	-0.06, 1	-0.29, 1	-0.34, 1
theta GC R2 -> R1	0.12, 1	0.31, 1	0.21, 1	-0.06, 1	0.03, 1	0.09, 1	0.12, 1	0.09, 1	-0.01, 1	0.06, 1	0.09, 1	0.2, 1	0.21, 1	-0.02, 1	0.06, 1	0.1, 1	0.2, 1	0.19, 1	0.01, 1	0.07, 1	-0.09, 1	-0.47, 1	0.32, 1	0.33, 1	0.09, 1	0.19, 1	-0.11, 1	0.04, 1	0.53, 1	1, 1	0.29, 1	0.2, 1	0.09, 1	0.19, 1	-0.11, 1	0.04, 1	0.53, 1	1, 0	0.29, 1	0.2, 1	0.05, 1	0.01, 1	-0.03, 1	0.03, 1	-0.16, 1	0.56, 1	-0.16, 1	-0.27, 1	0.05, 1
beta GC R2 -> R1	0.21, 1	0.41, 1	0.58, 1	0.26, 1	0.28, 1	0.04, 1	0.02, 1	-0.05, 1	-0.05, 1	0.17, 1	0.27, 1	0.15, 1	0.32, 1	0.24, 1	0.26, 1	0.27, 1	0.15, 1	0.34, 1	0.24, 1	0.22, 1	0.26, 1	-0.02, 1	-0.16, 1	-0.31, 1	-0.09, 1	0.03, 1	0.39, 1	0.27, 1	0.45, 1	0.29, 1	1, 1	0.81, 1	-0.09, 1	0.03, 1	0.39, 1	0.27, 1	0.45, 1	0.29, 1	1, 0	0.81, 1	-0.21, 1	0.1, 1	0.24, 1	0.25, 1	0.36, 1	0.25, 1	0.69, 1	0.18, 1	-0.21, 1
gamma GC R2 -> R1	0.08, 1	0.21, 1	0.35, 1	0.1, 1	0.24, 1	0.12, 1	0, 1	-0.11, 1	-0.27, 1	0.01, 1	0.14, 1	0.15, 1	0.16, 1	0.06, 1	0.25, 1	0.15, 1	0.15, 1	0.16, 1	0.04, 1	0.23, 1	0.15, 1	-0.09, 1	-0.12, 1	-0.27, 1	-0.07, 1	-0.05, 1	0.11, 1	0.03, 1	0.33, 1	0.2, 1	0.81, 1	1, 1	-0.07, 1	-0.05, 1	0.11, 1	0.03, 1	0.33, 1	0.2, 1	0.81, 1	1, 0	-0.19, 1	0.07, 1	-0.1, 1	0.01, 1	0.34, 1	0.15, 1	0.46, 1	0.1, 1	-0.19, 1
delta np GC R1 -> R2	0.66, 1	0.46, 1	0.31, 1	0.29, 1	0.37, 1	0.12, 1	0.32, 1	0.31, 1	0.06, 1	-0.01, 1	0.65, 1	0.57, 1	0.53, 1	0.31, 1	0.45, 1	0.65, 1	0.57, 1	0.52, 1	0.34, 1	0.48, 1	0.01, 1	-0.4, 1	0.47, 1	0.21, 1	1, 0	0.56, 1	0.16, 1	0.1, 1	-0.2, 1	0.09, 1	-0.09, 1	-0.07, 1	1, 1	0.56, 1	0.16, 1	0.1, 1	-0.2, 1	0.09, 1	-0.09, 1	-0.07, 1	0.86, 0	0.53, 1	-0.02, 1	0.08, 1	-0.33, 1	-0.34, 1	-0.08, 1	0.51, 1	0.86, 0
theta np GC R1 -> R2	0.75, 1	0.53, 1	0.4, 1	0.22, 1	0.29, 1	-0.08, 1	0.02, 1	0.03, 1	-0.11, 1	-0.28, 1	0.66, 1	0.53, 1	0.49, 1	0.28, 1	0.38, 1	0.67, 1	0.53, 1	0.46, 1	0.3, 1	0.4, 1	-0.16, 1	-0.39, 1	0.53, 1	0.32, 1	0.56, 1	1, 0	0.66, 1	0.59, 1	0.35, 1	0.19, 1	0.03, 1	-0.05, 1	0.56, 1	1, 1	0.66, 1	0.59, 1	0.35, 1	0.19, 1	0.03, 1	-0.05, 1	0.36, 1	0.37, 1	-0.07, 1	-0.11, 1	0.1, 1	-0.21, 1	-0.11, 1	0.18, 1	0.36, 1
beta np GC R1 -> R2	0.63, 1	0.45, 1	0.49, 1	0.32, 1	0.21, 1	-0.08, 1	-0.21, 1	-0.15, 1	-0.18, 1	-0.23, 1	0.61, 1	0.22, 1	0.31, 1	0.35, 1	0.26, 1	0.61, 1	0.22, 1	0.35, 1	0.36, 1	0.24, 1	0.14, 1	-0.17, 1	0.04, 1	-0.06, 1	0.16, 1	0.66, 1	1, 0	0.8, 1	0.4, 1	-0.11, 1	0.39, 1	0.11, 1	0.16, 1	0.66, 1	1, 1	0.8, 1	0.4, 1	-0.11, 1	0.39, 1	0.11, 1	-0.05, 1	0.03, 1	0.14, 1	0.04, 1	0.47, 1	-0.19, 1	0.3, 1	0.19, 1	-0.05, 1
gamma np GC R1 -> R2	0.43, 1	0.38, 1	0.45, 1	0.39, 1	0.4, 1	-0.07, 1	-0.18, 1	-0.12, 1	-0.12, 1	-0.02, 1	0.42, 1	0.27, 1	0.28, 1	0.35, 1	0.4, 1	0.42, 1	0.27, 1	0.26, 1	0.37, 1	0.4, 1	0, 1	-0.18, 1	0, 1	-0.1, 1	0.1, 1	0.59, 1	0.8, 1	1, 0	0.3, 1	0.04, 1	0.27, 1	0.03, 1	0.1, 1	0.59, 1	0.8, 1	1, 1	0.3, 1	0.04, 1	0.27, 1	0.03, 1	-0.04, 1	0.06, 1	-0.07, 1	0.06, 1	0.2, 1	-0.07, 1	0.17, 1	0.2, 1	-0.04, 1
delta np GC R2 -> R1	0.31, 1	0.35, 1	0.27, 1	-0.12, 1	-0.09, 1	-0.11, 1	-0.18, 1	-0.16, 1	-0.12, 1	-0.11, 1	0.29, 1	0.13, 1	0.14, 1	-0.08, 1	-0.02, 1	0.3, 1	0.13, 1	0.21, 1	-0.06, 1	-0.06, 1	0.11, 1	-0.29, 1	0.24, 1	0.2, 1	-0.2, 1	0.35, 1	0.4, 1	0.3, 1	1, 0	0.53, 1	0.45, 1	0.33, 1	-0.2, 1	0.35, 1	0.4, 1	0.3, 1	1, 1	0.53, 1	0.45, 1	0.33, 1	-0.34, 1	-0.07, 1	0.19, 1	0.05, 1	0.53, 1	0.39, 1	-0.06, 1	-0.29, 1	-0.34, 1
theta np GC R2 -> R1	0.12, 1	0.31, 1	0.21, 1	-0.06, 1	0.03, 1	0.09, 1	0.12, 1	0.09, 1	-0.01, 1	0.06, 1	0.09, 1	0.2, 1	0.21, 1	-0.02, 1	0.06, 1	0.1, 1	0.2, 1	0.19, 1	0.01, 1	0.07, 1	-0.09, 1	-0.47, 1	0.32, 1	0.33, 1	0.09, 1	0.19, 1	-0.11, 1	0.04, 1	0.53, 1	1, 0	0.29, 1	0.2, 1	0.09, 1	0.19, 1	-0.11, 1	0.04, 1	0.53, 1	1, 1	0.29, 1	0.2, 1	0.05, 1	0.01, 1	-0.03, 1	0.03, 1	-0.16, 1	0.56, 1	-0.16, 1	-0.27, 1	0.05, 1
beta np GC R2 -> R1	0.21, 1	0.41, 1	0.58, 1	0.26, 1	0.28, 1	0.04, 1	0.02, 1	-0.05, 1	-0.05, 1	0.17, 1	0.27, 1	0.15, 1	0.32, 1	0.24, 1	0.26, 1	0.27, 1	0.15, 1	0.34, 1	0.24, 1	0.22, 1	0.26, 1	-0.02, 1	-0.16, 1	-0.31, 1	-0.09, 1	0.03, 1	0.39, 1	0.27, 1	0.45, 1	0.29, 1	1, 0	0.81, 1	-0.09, 1	0.03, 1	0.39, 1	0.27, 1	0.45, 1	0.29, 1	1, 1	0.81, 1	-0.21, 1	0.1, 1	0.24, 1	0.25, 1	0.36, 1	0.25, 1	0.69, 1	0.18, 1	-0.21, 1
gamma np GC R2 -> R1	0.08, 1	0.21, 1	0.35, 1	0.1, 1	0.24, 1	0.12, 1	0, 1	-0.11, 1	-0.27, 1	0.01, 1	0.14, 1	0.15, 1	0.16, 1	0.06, 1	0.25, 1	0.15, 1	0.15, 1	0.16, 1	0.04, 1	0.23, 1	0.15, 1	-0.09, 1	-0.12, 1	-0.27, 1	-0.07, 1	-0.05, 1	0.11, 1	0.03, 1	0.33, 1	0.2, 1	0.81, 1	1, 0	-0.07, 1	-0.05, 1	0.11, 1	0.03, 1	0.33, 1	0.2, 1	0.81, 1	1, 1	-0.19, 1	0.07, 1	-0.1, 1	0.01, 1	0.34, 1	0.15, 1	0.46, 1	0.1, 1	-0.19, 1
delta dtf R1 -> R2	0.4, 1	0.21, 1	0.1, 1	0.2, 1	0.27, 1	-0.08, 1	0.26, 1	0.27, 1	0.09, 1	0.04, 1	0.34, 1	0.41, 1	0.33, 1	0.18, 1	0.33, 1	0.34, 1	0.41, 1	0.31, 1	0.21, 1	0.36, 1	-0.03, 1	-0.2, 1	0.36, 1	0.13, 1	0.86, 0	0.36, 1	-0.05, 1	-0.04, 1	-0.34, 1	0.05, 1	-0.21, 1	-0.19, 1	0.86, 0	0.36, 1	-0.05, 1	-0.04, 1	-0.34, 1	0.05, 1	-0.21, 1	-0.19, 1	1, 1	0.45, 1	-0.02, 1	0.03, 1	-0.44, 1	-0.29, 1	-0.07, 1	0.29, 1	1, 0
theta dtf R1 -> R2	0.26, 1	0.51, 1	0.46, 1	0.5, 1	0.57, 1	-0.06, 1	0.42, 1	0.42, 1	0.39, 1	0.23, 1	0.24, 1	0.66, 1	0.65, 1	0.48, 1	0.55, 1	0.24, 1	0.66, 1	0.57, 1	0.49, 1	0.57, 1	-0.15, 1	-0.02, 1	0.29, 1	0.03, 1	0.53, 1	0.37, 1	0.03, 1	0.06, 1	-0.07, 1	0.01, 1	0.1, 1	0.07, 1	0.53, 1	0.37, 1	0.03, 1	0.06, 1	-0.07, 1	0.01, 1	0.1, 1	0.07, 1	0.45, 1	1, 1	0.13, 1	0.32, 1	-0.3, 1	-0.42, 1	0.01, 1	0.51, 1	0.45, 1
beta dtf R1 -> R2	0.19, 1	0.33, 1	0.24, 1	0.06, 1	-0.11, 1	-0.16, 1	0.25, 1	0.3, 1	0.55, 1	0.31, 1	0.24, 1	0.09, 1	0.27, 1	0.11, 1	-0.06, 1	0.23, 1	0.09, 1	0.36, 1	0.13, 1	-0.09, 1	0.26, 1	0.15, 1	0.1, 1	0.01, 1	-0.02, 1	-0.07, 1	0.14, 1	-0.07, 1	0.19, 1	-0.03, 1	0.24, 1	-0.1, 1	-0.02, 1	-0.07, 1	0.14, 1	-0.07, 1	0.19, 1	-0.03, 1	0.24, 1	-0.1, 1	-0.02, 1	0.13, 1	1, 1	0.67, 1	0.18, 1	0.19, 1	0.35, 1	0.18, 1	-0.02, 1
gamma dtf R1 -> R2	0.12, 1	0.38, 1	0.26, 1	0.21, 1	0.17, 1	-0.04, 1	0.38, 1	0.38, 1	0.56, 1	0.66, 1	0.18, 1	0.21, 1	0.27, 1	0.19, 1	0.17, 1	0.18, 1	0.21, 1	0.31, 1	0.2, 1	0.13, 1	0.1, 1	0.03, 1	0.1, 1	-0.06, 1	0.08, 1	-0.11, 1	0.04, 1	0.06, 1	0.05, 1	0.03, 1	0.25, 1	0.01, 1	0.08, 1	-0.11, 1	0.04, 1	0.06, 1	0.05, 1	0.03, 1	0.25, 1	0.01, 1	0.03, 1	0.32, 1	0.67, 1	1, 1	-0.06, 1	0.03, 1	0.16, 1	0.54, 1	0.03, 1
delta dtf R2 -> R1	0.2, 1	0.08, 1	0.13, 1	-0.06, 1	-0.11, 1	-0.11, 1	-0.23, 1	-0.22, 1	-0.18, 1	-0.24, 1	0.22, 1	-0.17, 1	-0.11, 1	-0.06, 1	-0.06, 1	0.23, 1	-0.17, 1	-0.03, 1	-0.07, 1	-0.1, 1	0.06, 1	-0.09, 1	-0.16, 1	-0.01, 1	-0.33, 1	0.1, 1	0.47, 1	0.2, 1	0.53, 1	-0.16, 1	0.36, 1	0.34, 1	-0.33, 1	0.1, 1	0.47, 1	0.2, 1	0.53, 1	-0.16, 1	0.36, 1	0.34, 1	-0.44, 1	-0.3, 1	0.18, 1	-0.06, 1	1, 1	0.14, 1	0.24, 1	-0.2, 1	-0.44, 1
theta dtf R2 -> R1	-0.15, 1	0.07, 1	0.06, 1	-0.21, 1	-0.22, 1	-0.01, 1	0.01, 1	0.04, 1	0.06, 1	-0.04, 1	-0.08, 1	-0.2, 1	-0.04, 1	-0.18, 1	-0.24, 1	-0.08, 1	-0.2, 1	0.02, 1	-0.16, 1	-0.27, 1	0.02, 1	-0.27, 1	-0.1, 1	0.04, 1	-0.34, 1	-0.21, 1	-0.19, 1	-0.07, 1	0.39, 1	0.56, 1	0.25, 1	0.15, 1	-0.34, 1	-0.21, 1	-0.19, 1	-0.07, 1	0.39, 1	0.56, 1	0.25, 1	0.15, 1	-0.29, 1	-0.42, 1	0.19, 1	0.03, 1	0.14, 1	1, 1	0.12, 1	-0.32, 1	-0.29, 1
beta dtf R2 -> R1	0.03, 1	0.17, 1	0.36, 1	0.2, 1	0.11, 1	0.06, 1	-0.11, 1	-0.14, 1	0.15, 1	0.12, 1	0.11, 1	-0.03, 1	0.16, 1	0.18, 1	0.07, 1	0.11, 1	-0.03, 1	0.17, 1	0.18, 1	0.06, 1	0.23, 1	0.31, 1	-0.27, 1	-0.42, 1	-0.08, 1	-0.11, 1	0.3, 1	0.17, 1	-0.06, 1	-0.16, 1	0.69, 1	0.46, 1	-0.08, 1	-0.11, 1	0.3, 1	0.17, 1	-0.06, 1	-0.16, 1	0.69, 1	0.46, 1	-0.07, 1	0.01, 1	0.35, 1	0.16, 1	0.24, 1	0.12, 1	1, 1	0.23, 1	-0.07, 1
gamma dtf R2 -> R1	0.43, 1	0.53, 1	0.5, 1	0.39, 1	0.46, 1	0.09, 1	0.45, 1	0.46, 1	0.26, 1	0.33, 1	0.5, 1	0.39, 1	0.49, 1	0.34, 1	0.43, 1	0.5, 1	0.39, 1	0.5, 1	0.35, 1	0.43, 1	0.19, 1	0.04, 1	0.11, 1	-0.03, 1	0.51, 1	0.18, 1	0.19, 1	0.2, 1	-0.29, 1	-0.27, 1	0.18, 1	0.1, 1	0.51, 1	0.18, 1	0.19, 1	0.2, 1	-0.29, 1	-0.27, 1	0.18, 1	0.1, 1	0.29, 1	0.51, 1	0.18, 1	0.54, 1	-0.2, 1	-0.32, 1	0.23, 1	1, 1	0.29, 1
delta pdc R1 -> R2	0.4, 1	0.21, 1	0.1, 1	0.2, 1	0.27, 1	-0.08, 1	0.26, 1	0.27, 1	0.09, 1	0.04, 1	0.34, 1	0.41, 1	0.33, 1	0.18, 1	0.33, 1	0.34, 1	0.41, 1	0.31, 1	0.21, 1	0.36, 1	-0.03, 1	-0.2, 1	0.36, 1	0.13, 1	0.86, 0	0.36, 1	-0.05, 1	-0.04, 1	-0.34, 1	0.05, 1	-0.21, 1	-0.19, 1	0.86, 0	0.36, 1	-0.05, 1	-0.04, 1	-0.34, 1	0.05, 1	-0.21, 1	-0.19, 1	1, 0	0.45, 1	-0.02, 1	0.03, 1	-0.44, 1	-0.29, 1	-0.07, 1	0.29, 1	1, 1
theta pdc R1 -> R2	0.26, 1	0.51, 1	0.46, 1	0.5, 1	0.57, 1	-0.06, 1	0.42, 1	0.42, 1	0.39, 1	0.23, 1	0.24, 1	0.66, 1	0.65, 1	0.48, 1	0.55, 1	0.24, 1	0.66, 1	0.57, 1	0.49, 1	0.57, 1	-0.15, 1	-0.02, 1	0.29, 1	0.03, 1	0.53, 1	0.37, 1	0.03, 1	0.06, 1	-0.07, 1	0.01, 1	0.1, 1	0.07, 1	0.53, 1	0.37, 1	0.03, 1	0.06, 1	-0.07, 1	0.01, 1	0.1, 1	0.07, 1	0.45, 1	1, 0	0.13, 1	0.32, 1	-0.3, 1	-0.42, 1	0.01, 1	0.51, 1	0.45, 1
beta pdc R1 -> R2	0.19, 1	0.33, 1	0.24, 1	0.06, 1	-0.11, 1	-0.16, 1	0.25, 1	0.3, 1	0.55, 1	0.31, 1	0.24, 1	0.09, 1	0.27, 1	0.11, 1	-0.06, 1	0.23, 1	0.09, 1	0.36, 1	0.13, 1	-0.09, 1	0.26, 1	0.15, 1	0.1, 1	0.01, 1	-0.02, 1	-0.07, 1	0.14, 1	-0.07, 1	0.19, 1	-0.03, 1	0.24, 1	-0.1, 1	-0.02, 1	-0.07, 1	0.14, 1	-0.07, 1	0.19, 1	-0.03, 1	0.24, 1	-0.1, 1	-0.02, 1	0.13, 1	1, 0	0.67, 1	0.18, 1	0.19, 1	0.35, 1	0.18, 1	-0.02, 1
gamma pdc R1 -> R2	0.12, 1	0.38, 1	0.26, 1	0.21, 1	0.17, 1	-0.04, 1	0.38, 1	0.38, 1	0.56, 1	0.66, 1	0.18, 1	0.21, 1	0.27, 1	0.19, 1	0.17, 1	0.18, 1	0.21, 1	0.31, 1	0.2, 1	0.13, 1	0.1, 1	0.03, 1	0.1, 1	-0.06, 1	0.08, 1	-0.11, 1	0.04, 1	0.06, 1	0.05, 1	0.03, 1	0.25, 1	0.01, 1	0.08, 1	-0.11, 1	0.04, 1	0.06, 1	0.05, 1	0.03, 1	0.25, 1	0.01, 1	0.03, 1	0.32, 1	0.67, 1	1, 0	-0.06, 1	0.03, 1	0.16, 1	0.54, 1	0.03, 1
delta pdc R2 -> R1	0.2, 1	0.08, 1	0.13, 1	-0.06, 1	-0.11, 1	-0.11, 1	-0.23, 1	-0.22, 1	-0.18, 1	-0.24, 1	0.22, 1	-0.17, 1	-0.11, 1	-0.06, 1	-0.06, 1	0.23, 1	-0.17, 1	-0.03, 1	-0.07, 1	-0.1, 1	0.06, 1	-0.09, 1	-0.16, 1	-0.01, 1	-0.33, 1	0.1, 1	0.47, 1	0.2, 1	0.53, 1	-0.16, 1	0.36, 1	0.34, 1	-0.33, 1	0.1, 1	0.47, 1	0.2, 1	0.53, 1	-0.16, 1	0.36, 1	0.34, 1	-0.44, 1	-0.3, 1	0.18, 1	-0.06, 1	1, 0	0.14, 1	0.24, 1	-0.2, 1	-0.44, 1
theta pdc R2 -> R1	-0.15, 1	0.07, 1	0.06, 1	-0.21, 1	-0.22, 1	-0.01, 1	0.01, 1	0.04, 1	0.06, 1	-0.04, 1	-0.08, 1	-0.2, 1	-0.04, 1	-0.18, 1	-0.24, 1	-0.08, 1	-0.2, 1	0.02, 1	-0.16, 1	-0.27, 1	0.02, 1	-0.27, 1	-0.1, 1	0.04, 1	-0.34, 1	-0.21, 1	-0.19, 1	-0.07, 1	0.39, 1	0.56, 1	0.25, 1	0.15, 1	-0.34, 1	-0.21, 1	-0.19, 1	-0.07, 1	0.39, 1	0.56, 1	0.25, 1	0.15, 1	-0.29, 1	-0.42, 1	0.19, 1	0.03, 1	0.14, 1	1, 0	0.12, 1	-0.32, 1	-0.29, 1
beta pdc R2 -> R1	0.03, 1	0.17, 1	0.36, 1	0.2, 1	0.11, 1	0.06, 1	-0.11, 1	-0.14, 1	0.15, 1	0.12, 1	0.11, 1	-0.03, 1	0.16, 1	0.18, 1	0.07, 1	0.11, 1	-0.03, 1	0.17, 1	0.18, 1	0.06, 1	0.23, 1	0.31, 1	-0.27, 1	-0.42, 1	-0.08, 1	-0.11, 1	0.3, 1	0.17, 1	-0.06, 1	-0.16, 1	0.69, 1	0.46, 1	-0.08, 1	-0.11, 1	0.3, 1	0.17, 1	-0.06, 1	-0.16, 1	0.69, 1	0.46, 1	-0.07, 1	0.01, 1	0.35, 1	0.16, 1	0.24, 1	0.12, 1	1, 0	0.23, 1	-0.07, 1
gamma pdc R2 -> R1	0.43, 1	0.53, 1	0.5, 1	0.39, 1	0.46, 1	0.09, 1	0.45, 1	0.46, 1	0.26, 1	0.33, 1	0.5, 1	0.39, 1	0.49, 1	0.34, 1	0.43, 1	0.5, 1	0.39, 1	0.5, 1	0.35, 1	0.43, 1	0.19, 1	0.04, 1	0.11, 1	-0.03, 1	0.51, 1	0.18, 1	0.19, 1	0.2, 1	-0.29, 1	-0.27, 1	0.18, 1	0.1, 1	0.51, 1	0.18, 1	0.19, 1	0.2, 1	-0.29, 1	-0.27, 1	0.18, 1	0.1, 1	0.29, 1	0.51, 1	0.18, 1	0.54, 1	-0.2, 1	-0.32, 1	0.23, 1	1, 0	0.29, 1
theta CC R1 -> R2 lead	0.35, 1	0.03, 1	-0.11, 1	-0.05, 1	-0.03, 1	-0.18, 1	-0.12, 1	-0.13, 1	-0.18, 1	-0.29, 1	0.2, 1	0.15, 1	0.06, 1	0.04, 1	0.09, 1	0.21, 1	0.15, 1	0.03, 1	0.03, 1	0.11, 1	-0.35, 1	-0.14, 1	0.29, 1	0.41, 1	0.24, 1	0.52, 1	0.34, 1	0.06, 1	0.12, 1	-0.16, 1	-0.08, 1	-0.02, 1	0.24, 1	0.52, 1	0.34, 1	0.06, 1	0.12, 1	-0.16, 1	-0.08, 1	-0.02, 1	0.16, 1	0.22, 1	0.01, 1	-0.17, 1	0.23, 1	-0.49, 1	-0.08, 1	-0.08, 1	0.16, 1
beta CC R1 -> R2 lead	0.17, 1	0.12, 1	0.18, 1	0.1, 1	0.04, 1	0.05, 1	0.04, 1	0.07, 1	0.09, 1	0.06, 1	0.2, 1	0.04, 1	0.22, 1	0.09, 1	0.13, 1	0.2, 1	0.04, 1	0.27, 1	0.12, 1	0.08, 1	0.1, 1	0.18, 1	-0.12, 1	-0.13, 1	0.07, 1	0.02, 1	0.21, 1	0.11, 1	0.23, 1	0.1, 1	0.44, 1	0.34, 1	0.07, 1	0.02, 1	0.21, 1	0.11, 1	0.23, 1	0.1, 1	0.44, 1	0.34, 1	0.11, 1	0.03, 1	0.41, 1	0.24, 1	0.1, 1	0.21, 1	0.47, 1	0.06, 1	0.11, 1
gamma CC R1 -> R2 lead	0.2, 1	0.44, 1	0.42, 1	0.27, 1	0.35, 1	-0.09, 1	0.3, 1	0.16, 1	0.22, 1	-0.02, 1	0.35, 1	0.25, 1	0.25, 1	0.26, 1	0.35, 1	0.35, 1	0.25, 1	0.26, 1	0.23, 1	0.35, 1	0.22, 1	0.06, 1	0.03, 1	0.04, 1	0.17, 1	0.13, 1	0.23, 1	0.2, 1	-0.1, 1	-0.04, 1	0.1, 1	0.06, 1	0.17, 1	0.13, 1	0.23, 1	0.2, 1	-0.1, 1	-0.04, 1	0.1, 1	0.06, 1	-0.02, 1	0.06, 1	0.03, 1	0.14, 1	0.05, 1	-0.08, 1	0.01, 1	0.32, 1	-0.02, 1
MRL R1 -> theta R2 lead	0.14, 1	0.17, 1	0.19, 1	0.17, 1	0.25, 1	0.17, 1	-0.14, 1	-0.25, 1	-0.03, 1	0.06, 1	0.13, 1	0.12, 1	0.13, 1	0.14, 1	0.17, 1	0.14, 1	0.12, 1	0.05, 1	0.15, 1	0.22, 1	-0.08, 1	-0.07, 1	0.01, 1	0.08, 1	0.2, 1	0.23, 1	0.06, 1	0.18, 1	0.06, 1	0.34, 1	0.13, 1	0.06, 1	0.2, 1	0.23, 1	0.06, 1	0.18, 1	0.06, 1	0.34, 1	0.13, 1	0.06, 1	0.07, 1	0.13, 1	-0.29, 1	-0.08, 1	-0.12, 1	-0.02, 1	0, 1	0.1, 1	0.07, 1
delta phase angle	0.71, 1	0.52, 1	0.5, 1	0.48, 1	0.5, 1	0.7, 1	0.58, 1	0.53, 1	0.38, 1	0.37, 1	0.61, 1	0.35, 1	0.37, 1	0.46, 1	0.44, 1	0.62, 1	0.35, 1	0.4, 1	0.46, 1	0.45, 1	0.5, 1	0.44, 1	0.3, 1	0.34, 1	0.53, 1	0.71, 1	0.66, 1	0.65, 1	0.54, 1	0.33, 1	0.38, 1	0.36, 1	0.53, 1	0.71, 1	0.66, 1	0.65, 1	0.54, 1	0.33, 1	0.38, 1	0.36, 1	0.52, 1	0.63, 1	0.7, 1	0.43, 1	0.5, 1	0.63, 1	0.34, 1	0.46, 1	0.52, 1
theta phase angle	0.86, 1	0.74, 1	0.71, 1	0.61, 1	0.58, 1	0.42, 1	0.57, 1	0.59, 1	0.55, 1	0.64, 1	0.92, 1	0.67, 1	0.67, 1	0.62, 1	0.6, 1	0.92, 1	0.67, 1	0.69, 1	0.61, 1	0.6, 1	0.49, 1	0.27, 1	0.51, 1	0.51, 1	0.88, 1	0.67, 1	0.82, 1	0.68, 1	0.46, 1	0.47, 1	0.56, 1	0.43, 1	0.88, 1	0.67, 1	0.82, 1	0.68, 1	0.46, 1	0.47, 1	0.56, 1	0.43, 1	0.69, 1	0.59, 1	0.68, 1	0.64, 1	0.59, 1	0.66, 1	0.45, 1	0.73, 1	0.69, 1
beta phase angle	0.67, 1	0.59, 1	0.54, 1	0.51, 1	0.55, 1	0.35, 1	0.47, 1	0.55, 1	0.6, 1	0.67, 1	0.67, 1	0.54, 1	0.44, 1	0.52, 1	0.56, 1	0.66, 1	0.54, 1	0.5, 1	0.52, 1	0.59, 1	0.56, 1	0.35, 1	0.42, 1	0.62, 1	0.71, 1	0.48, 1	0.64, 1	0.68, 1	0.27, 1	0.5, 1	0.45, 1	0.38, 1	0.71, 1	0.48, 1	0.64, 1	0.68, 1	0.27, 1	0.5, 1	0.45, 1	0.38, 1	0.6, 1	0.43, 1	0.64, 1	0.54, 1	0.63, 1	0.38, 1	0.48, 1	0.57, 1	0.6, 1
gamma phase angle	0.47, 1	0.43, 1	0.54, 1	0.6, 1	0.61, 1	0.34, 1	0.38, 1	0.45, 1	0.49, 1	0.77, 1	0.54, 1	0.46, 1	0.42, 1	0.65, 1	0.62, 1	0.54, 1	0.46, 1	0.44, 1	0.63, 1	0.61, 1	0.58, 1	0.19, 1	0.37, 1	0.44, 1	0.59, 1	0.42, 1	0.65, 1	0.67, 1	0.44, 1	0.5, 1	0.54, 1	0.3, 1	0.59, 1	0.42, 1	0.65, 1	0.67, 1	0.44, 1	0.5, 1	0.54, 1	0.3, 1	0.54, 1	0.47, 1	0.46, 1	0.61, 1	0.64, 1	0.49, 1	0.48, 1	0.65, 1	0.54, 1
[truncated: 15 more columns]
